# Supplementary material for: Chiral Vicinal Diamines Derived from Mefloquine
Source: J Org Chem. 2021 Jul 27;86(15):10654–64. doi: 10.1021/acs.joc.1c01316 (PMC8389910; doi:10.1021/acs.joc.1c01316)
Supplement: Supplementary file 2 — jo1c01316_si_002.zip [file jo1c01316_si_002.zip]

Archive with 3,018 entries (2,742 files):
- 10/10.mol
- 10/13C/
- 10/13C/acqu
- 10/13C/acqus
- 10/13C/audita.txt
- 10/13C/cpdprg2
- 10/13C/fid
- 10/13C/format.ased
- 10/13C/format.temp
- 10/13C/fq1list
- 10/13C/pdata/
- 10/13C/pdata/1/
- 10/13C/pdata/1/1i
- 10/13C/pdata/1/1r
- 10/13C/pdata/1/auditp.txt
- 10/13C/pdata/1/outd
- 10/13C/pdata/1/parm.txt
- 10/13C/pdata/1/peaklist.xml
- 10/13C/pdata/1/peakrng
- 10/13C/pdata/1/peaks
- 10/13C/pdata/1/proc
- 10/13C/pdata/1/procs
- 10/13C/pdata/1/thumb.png
- 10/13C/pdata/1/title
- 10/13C/pulseprogram
- 10/13C/scon2
- 10/13C/specpar
- 10/13C/uxnmr.info
- 10/13C/uxnmr.par
- 10/19F/
- 10/19F/acqu
- 10/19F/acqus
- 10/19F/audita.txt
- 10/19F/fid
- 10/19F/info
- 10/19F/pdata/
- 10/19F/pdata/1/
- 10/19F/pdata/1/1i
- 10/19F/pdata/1/1r
- 10/19F/pdata/1/auditp.txt
- 10/19F/pdata/1/integrals.txt
- 10/19F/pdata/1/intrng
- 10/19F/pdata/1/jnmrpar
- 10/19F/pdata/1/outd
- 10/19F/pdata/1/parm.txt
- 10/19F/pdata/1/peaklist.xml
- 10/19F/pdata/1/peakrng
- 10/19F/pdata/1/peaks
- 10/19F/pdata/1/proc
- 10/19F/pdata/1/procs
- 10/19F/pdata/1/thumb.png
- 10/19F/pdata/1/title
- 10/1H/
- 10/1H/acqu
- 10/1H/acqus
- 10/1H/audita.txt
- 10/1H/fid
- 10/1H/info
- 10/1H/pdata/
- 10/1H/pdata/1/
- 10/1H/pdata/1/1i
- 10/1H/pdata/1/1r
- 10/1H/pdata/1/assocs
- 10/1H/pdata/1/auditp.txt
- 10/1H/pdata/1/integrals.txt
- 10/1H/pdata/1/intrng
- 10/1H/pdata/1/jnmrpar
- 10/1H/pdata/1/outd
- 10/1H/pdata/1/parm.txt
- 10/1H/pdata/1/peaklist.xml
- 10/1H/pdata/1/peakrng
- 10/1H/pdata/1/peaks
- 10/1H/pdata/1/proc
- 10/1H/pdata/1/procs
- 10/1H/pdata/1/thumb.png
- 10/1H/pdata/1/title
- 11/11.mol
- 11/13C/
- 11/13C/acqu
- 11/13C/acqus
- 11/13C/audita.txt
- 11/13C/fid
- 11/13C/info
- 11/13C/pdata/
- 11/13C/pdata/1/
- 11/13C/pdata/1/1i
- 11/13C/pdata/1/1r
- 11/13C/pdata/1/assocs
- 11/13C/pdata/1/auditp.txt
- 11/13C/pdata/1/jnmrpar
- 11/13C/pdata/1/outd
- 11/13C/pdata/1/parm.txt
- 11/13C/pdata/1/peaklist.xml
- 11/13C/pdata/1/peakrng
- 11/13C/pdata/1/peaks
- 11/13C/pdata/1/proc
- 11/13C/pdata/1/procs
- 11/13C/pdata/1/thumb.png
- 11/13C/pdata/1/title
- 11/19F/
- 11/19F/acqu
- 11/19F/acqus
- 11/19F/audita.txt
- 11/19F/fid
- 11/19F/info
- 11/19F/pdata/
- 11/19F/pdata/1/
- 11/19F/pdata/1/1i
- 11/19F/pdata/1/1r
- 11/19F/pdata/1/auditp.txt
- 11/19F/pdata/1/integrals.txt
- 11/19F/pdata/1/intrng
- 11/19F/pdata/1/jnmrpar
- 11/19F/pdata/1/outd
- 11/19F/pdata/1/parm.txt
- 11/19F/pdata/1/peaklist.xml
- 11/19F/pdata/1/peakrng
- 11/19F/pdata/1/peaks
- 11/19F/pdata/1/proc
- 11/19F/pdata/1/procs
- 11/19F/pdata/1/thumb.png
- 11/19F/pdata/1/title
- 11/1H/
- 11/1H/acqu
- 11/1H/acqus
- 11/1H/audita.txt
- 11/1H/fid
- 11/1H/info
- 11/1H/pdata/
- 11/1H/pdata/1/
- 11/1H/pdata/1/1i
- 11/1H/pdata/1/1r
- 11/1H/pdata/1/assocs
- 11/1H/pdata/1/auditp.txt
- 11/1H/pdata/1/integrals.txt
- 11/1H/pdata/1/intrng
- 11/1H/pdata/1/jnmrpar
- 11/1H/pdata/1/outd
- 11/1H/pdata/1/parm.txt
- 11/1H/pdata/1/peaklist.xml
- 11/1H/pdata/1/peakrng
- 11/1H/pdata/1/peaks
- 11/1H/pdata/1/proc
- 11/1H/pdata/1/procs
- 11/1H/pdata/1/thumb.png
- 11/1H/pdata/1/title
- 12/12.mol
- 12/13C/
- 12/13C/acqu
- 12/13C/acqus
- 12/13C/audita.txt
- 12/13C/cpdprg2
- 12/13C/fid
- 12/13C/format.temp
- 12/13C/fq1list
- 12/13C/pdata/
- 12/13C/pdata/1/
- 12/13C/pdata/1/1i
- 12/13C/pdata/1/1r
- 12/13C/pdata/1/assocs
- 12/13C/pdata/1/auditp.txt
- 12/13C/pdata/1/outd
- 12/13C/pdata/1/parm.txt
- 12/13C/pdata/1/peaklist.xml
- 12/13C/pdata/1/peakrng
- 12/13C/pdata/1/peaks
- 12/13C/pdata/1/proc
- 12/13C/pdata/1/procs
- 12/13C/pdata/1/thumb.png
- 12/13C/pdata/1/title
- 12/13C/pulseprogram
- 12/13C/scon2
- 12/13C/specpar
- 12/13C/uxnmr.info
- 12/13C/uxnmr.par
- 12/19F/
- 12/19F/acqu
- 12/19F/acqus
- 12/19F/audita.txt
- 12/19F/fid
- 12/19F/info
- 12/19F/pdata/
- 12/19F/pdata/1/
- 12/19F/pdata/1/1i
- 12/19F/pdata/1/1r
- 12/19F/pdata/1/assocs
- 12/19F/pdata/1/auditp.txt
- 12/19F/pdata/1/integrals.txt
- 12/19F/pdata/1/intrng
- 12/19F/pdata/1/jnmrpar
- 12/19F/pdata/1/outd
- 12/19F/pdata/1/parm.txt
- 12/19F/pdata/1/peaklist.xml
- 12/19F/pdata/1/peakrng
- 12/19F/pdata/1/peaks
- 12/19F/pdata/1/proc
- 12/19F/pdata/1/procs
- 12/19F/pdata/1/thumb.png
- 12/19F/pdata/1/title
- 12/1H/
- 12/1H/acqu
- 12/1H/acqus
- 12/1H/audita.txt
- 12/1H/fid
- 12/1H/info
- 12/1H/pdata/
- 12/1H/pdata/1/
- 12/1H/pdata/1/1i
- 12/1H/pdata/1/1r
- 12/1H/pdata/1/assocs
- 12/1H/pdata/1/auditp.txt
- 12/1H/pdata/1/integrals.txt
- 12/1H/pdata/1/intrng
- 12/1H/pdata/1/jnmrpar
- 12/1H/pdata/1/outd
- 12/1H/pdata/1/parm.txt
- 12/1H/pdata/1/peaklist.xml
- 12/1H/pdata/1/peakrng
- 12/1H/pdata/1/peaks
- 12/1H/pdata/1/proc
- 12/1H/pdata/1/procs
- 12/1H/pdata/1/thumb.png
- 12/1H/pdata/1/title
- 13/13.mol
- 13/13C/
- 13/13C/.DAV/
- 13/13C/.DAV/.state_for_dir.dir
- 13/13C/.DAV/.state_for_dir.pag
- 13/13C/.DAV/acqu.dir
- 13/13C/.DAV/acqu.pag
- 13/13C/.DAV/acqus.dir
- 13/13C/.DAV/acqus.pag
- 13/13C/.DAV/audita.txt.dir
- 13/13C/.DAV/audita.txt.pag
- 13/13C/.DAV/cpdprg2.dir
- 13/13C/.DAV/cpdprg2.pag
- 13/13C/.DAV/fid.dir
- 13/13C/.DAV/fid.pag
- 13/13C/.DAV/format.temp.dir
- 13/13C/.DAV/format.temp.pag
- 13/13C/.DAV/fq1list.dir
- 13/13C/.DAV/fq1list.pag
- 13/13C/.DAV/overflow_log_dru1.txt.dir
- 13/13C/.DAV/overflow_log_dru1.txt.pag
- 13/13C/.DAV/pulseprogram.dir
- 13/13C/.DAV/pulseprogram.pag
- 13/13C/.DAV/sample_info.prop.dir
- 13/13C/.DAV/sample_info.prop.pag
- 13/13C/.DAV/scon2.dir
- 13/13C/.DAV/scon2.pag
- 13/13C/.DAV/specpar.dir
- 13/13C/.DAV/specpar.pag
- 13/13C/.DAV/uxnmr.info.dir
- 13/13C/.DAV/uxnmr.info.pag
- 13/13C/.DAV/uxnmr.par.dir
- 13/13C/.DAV/uxnmr.par.pag
- 13/13C/acqu
- 13/13C/acqus
- 13/13C/audita.txt
- 13/13C/cpdprg2
- 13/13C/fid
- 13/13C/format.temp
- 13/13C/fq1list
- 13/13C/overflow_log_dru1.txt
- 13/13C/pdata/
- 13/13C/pdata/.DAV/
- 13/13C/pdata/.DAV/.state_for_dir.dir
- 13/13C/pdata/.DAV/.state_for_dir.pag
- 13/13C/pdata/1/
- 13/13C/pdata/1/.DAV/
- 13/13C/pdata/1/.DAV/.state_for_dir.dir
- 13/13C/pdata/1/.DAV/.state_for_dir.pag
- 13/13C/pdata/1/.DAV/1i.dir
- 13/13C/pdata/1/.DAV/1i.pag
- 13/13C/pdata/1/.DAV/1r.dir
- 13/13C/pdata/1/.DAV/1r.pag
- 13/13C/pdata/1/.DAV/auditp.txt.dir
- 13/13C/pdata/1/.DAV/auditp.txt.pag
- 13/13C/pdata/1/.DAV/outd.dir
- 13/13C/pdata/1/.DAV/outd.pag
- 13/13C/pdata/1/.DAV/parm.txt.dir
- 13/13C/pdata/1/.DAV/parm.txt.pag
- 13/13C/pdata/1/.DAV/peaklist.xml.dir
- 13/13C/pdata/1/.DAV/peaklist.xml.pag
- 13/13C/pdata/1/.DAV/peakrng.dir
- 13/13C/pdata/1/.DAV/peakrng.pag
- 13/13C/pdata/1/.DAV/peaks.dir
- 13/13C/pdata/1/.DAV/peaks.pag
- 13/13C/pdata/1/.DAV/proc.dir
- 13/13C/pdata/1/.DAV/proc.pag
- 13/13C/pdata/1/.DAV/procs.dir
- 13/13C/pdata/1/.DAV/procs.pag
- 13/13C/pdata/1/.DAV/thumb.png.dir
- 13/13C/pdata/1/.DAV/thumb.png.pag
- 13/13C/pdata/1/.DAV/title.dir
- 13/13C/pdata/1/.DAV/title.pag
- 13/13C/pdata/1/1i
- 13/13C/pdata/1/1r
- 13/13C/pdata/1/auditp.txt
- 13/13C/pdata/1/outd
[truncated: 2,718 more entries]
