# Supplementary material for: Chiral Vicinal Diamines Derived from Mefloquine
Source: J Org Chem. 2021 Jul 27;86(15):10654–64. doi: 10.1021/acs.joc.1c01316 (PMC8389910; doi:10.1021/acs.joc.1c01316)
Supplement: Supplementary file 2 — jo1c01316_si_002.zip [file jo1c01316_si_002.zip › 10/10.mol]

9.mol
  ChemDraw05292119262D

 35 38  0  0  0  0  0  0  0  0999 V2000
   -2.5925    1.2361    0.0000 C   0  0  0  0  0  0  0  0  0  0  0  0
   -2.5925    0.4111    0.0000 C   0  0  0  0  0  0  0  0  0  0  0  0
   -1.8780   -0.0014    0.0000 C   0  0  0  0  0  0  0  0  0  0  0  0
   -1.1635    0.4111    0.0000 C   0  0  0  0  0  0  0  0  0  0  0  0
   -1.1635    1.2361    0.0000 C   0  0  0  0  0  0  0  0  0  0  0  0
   -1.8780    1.6486    0.0000 C   0  0  0  0  0  0  0  0  0  0  0  0
   -1.8780   -0.8264    0.0000 N   0  0  0  0  0  0  0  0  0  0  0  0
   -1.1635   -1.2389    0.0000 C   0  0  0  0  0  0  0  0  0  0  0  0
   -0.4490   -0.8264    0.0000 C   0  0  0  0  0  0  0  0  0  0  0  0
   -0.4490   -0.0014    0.0000 C   0  0  0  0  0  0  0  0  0  0  0  0
    0.2654    0.4111    0.0000 C   0  0  0  0  0  0  0  0  0  0  0  0
    0.2654    1.2361    0.0000 C   0  0  0  0  0  0  0  0  0  0  0  0
    0.9799    1.6486    0.0000 N   0  0  0  0  0  0  0  0  0  0  0  0
    0.9799    2.4736    0.0000 C   0  0  0  0  0  0  0  0  0  0  0  0
    0.2654    2.8861    0.0000 C   0  0  0  0  0  0  0  0  0  0  0  0
   -0.4490    2.4736    0.0000 C   0  0  0  0  0  0  0  0  0  0  0  0
   -0.4490    1.6486    0.0000 C   0  0  0  0  0  0  0  0  0  0  0  0
   -1.1635   -2.0639    0.0000 C   0  0  0  0  0  0  0  0  0  0  0  0
   -0.3414   -2.0639    0.0000 F   0  0  0  0  0  0  0  0  0  0  0  0
   -1.1635   -2.8861    0.0000 F   0  0  0  0  0  0  0  0  0  0  0  0
   -1.9856   -2.0639    0.0000 F   0  0  0  0  0  0  0  0  0  0  0  0
    0.4164   -0.1524    0.0000 N   0  0  0  0  0  0  0  0  0  0  0  0
   -0.4057   -0.1524    0.0000 N   0  3  0  0  0  0  0  0  0  0  0  0
   -1.2279   -0.1524    0.0000 N   0  5  0  0  0  0  0  0  0  0  0  0
   -3.3069   -0.0014    0.0000 C   0  0  0  0  0  0  0  0  0  0  0  0
   -2.8959   -0.7134    0.0000 F   0  0  0  0  0  0  0  0  0  0  0  0
   -4.0189   -0.4125    0.0000 F   0  0  0  0  0  0  0  0  0  0  0  0
   -3.7180    0.7106    0.0000 F   0  0  0  0  0  0  0  0  0  0  0  0
    2.3689    1.3865    0.0000 C   0  0  0  0  0  0  0  0  0  0  0  0
    2.7814    0.6721    0.0000 C   0  0  0  0  0  0  0  0  0  0  0  0
    3.6064    0.6721    0.0000 C   0  0  0  0  0  0  0  0  0  0  0  0
    4.0189    1.3865    0.0000 C   0  0  0  0  0  0  0  0  0  0  0  0
    3.6064    2.1010    0.0000 C   0  0  0  0  0  0  0  0  0  0  0  0
    2.7814    2.1010    0.0000 C   0  0  0  0  0  0  0  0  0  0  0  0
    1.5439    1.3865    0.0000 C   0  0  0  0  0  0  0  0  0  0  0  0
  1  2  2  0      
  2  3  1  0      
  3  4  2  0      
  4  5  1  0      
  5  6  2  0      
  6  1  1  0      
  3  7  1  0      
  7  8  2  0      
  8  9  1  0      
  9 10  2  0      
 10  4  1  0      
 10 11  1  0      
 11 12  1  0      
 12 13  1  1      
 13 14  1  0      
 14 15  1  0      
 15 16  1  0      
 16 17  1  0      
 17 12  1  0      
  8 18  1  0      
 18 19  1  0      
 18 20  1  0      
 18 21  1  0      
 11 22  1  6      
 22 23  2  0      
 23 24  2  0      
  2 25  1  0      
 25 26  1  0      
 25 27  1  0      
 25 28  1  0      
 13 35  1  0      
 29 30  2  0      
 30 31  1  0      
 31 32  2  0      
 32 33  1  0      
 33 34  2  0      
 29 34  1  0      
 29 35  1  0      
M  CHG  2  23   1  24  -1
M  STY  1   1 SUP
M  SLB  1   1   1
M  SAL   1  4  18  19  20  21
M  SBL   1  1  20
M  SMT   1 CF3
M  SBV   1 20  -16.4235   12.2162
M  STY  1   2 SUP
M  SLB  1   2   2
M  SAL   2  3  22  23  24
M  SBL   2  1  24
M  SMT   2 N3
M  SBV   2 24  -16.2726   12.4777
M  STY  1   3 SUP
M  SLB  1   3   3
M  SAL   3  4  25  26  27  28
M  SBL   3  1  27
M  SMT   3 CF3
M  SBV   3 27  -17.1380   12.6287
M  STY  1   4 SUP
M  SLB  1   4   4
M  SAL   4  7  29  30  31  32  33  34  35
M  SBL   4  1  31
M  SMT   4 Bn
M  SBV   4 31  -15.8595   12.7791
M  END
