# Supplementary material for: Chiral Vicinal Diamines Derived from Mefloquine
Source: J Org Chem. 2021 Jul 27;86(15):10654–64. doi: 10.1021/acs.joc.1c01316 (PMC8389910; doi:10.1021/acs.joc.1c01316)
Supplement: Supplementary file 2 — jo1c01316_si_002.zip [file jo1c01316_si_002.zip › 10/13C/audita.txt]

##TITLE= Audit trail, TOPSPIN		Version 3.2
##JCAMPDX= 5.01
##ORIGIN= Bruker BioSpin GmbH
##OWNER= nmrsu
$$ C:\Bruker\TopSpin3.2\data\Boratynski/DK-124Z-solid1-tBuN3/4/audita.txt
##AUDIT TRAIL=  $$ (NUMBER, WHEN, WHO, WHERE, PROCESS, VERSION, WHAT)
(   1,<2021-05-21 06:18:02.778 +0200>,<nmrsu>,<nmr600>,<go>,<TOPSPIN 3.2>,
      <created by zg
	started at 2021-05-20 19:31:07.164 +0200,
	POWCHK enabled, PULCHK disabled,
       terminated by command 'halt'
       configuration hash MD5:
       6B 91 08 67 26 A4 C7 1B B5 31 04 57 F0 A3 6D 58
       data hash MD5: 128K
       66 E0 05 DD 09 9F 42 93 F7 19 1A 3F 6E 6F A3 DE>)
##END=

$$ hash MD5
$$ 5C 0F 5F 54 7B 72 11 87 BE 36 79 E9 29 0C 07 3D
