# Supplementary material for: Chiral Vicinal Diamines Derived from Mefloquine
Source: J Org Chem. 2021 Jul 27;86(15):10654–64. doi: 10.1021/acs.joc.1c01316 (PMC8389910; doi:10.1021/acs.joc.1c01316)
Supplement: Supplementary file 2 — jo1c01316_si_002.zip [file jo1c01316_si_002.zip › 10/13C/pdata/1/auditp.txt]

##TITLE= Audit trail, TOPSPIN		Version 3.2
##JCAMPDX= 5.01
##ORIGIN= Bruker BioSpin GmbH
##OWNER= nmrsu
$$ C:\Bruker\TopSpin3.2\data\Boratynski/DK-124Z-solid1-tBuN3/4/pdata/1/auditp.txt
##AUDIT TRAIL=  $$ (NUMBER, WHEN, WHO, WHERE, PROCESS, VERSION, WHAT)
(   1,<2021-05-21 06:18:02.778 +0200>,<nmrsu>,<nmr600>,<go>,<TOPSPIN 3.2>,
      <created by zg
	started at 2021-05-20 19:31:07.164 +0200,
	POWCHK enabled, PULCHK disabled,
       terminated by command 'halt'
       configuration hash MD5:
       6B 91 08 67 26 A4 C7 1B B5 31 04 57 F0 A3 6D 58
       data hash MD5: 128K
       66 E0 05 DD 09 9F 42 93 F7 19 1A 3F 6E 6F A3 DE>)
(   2,<2021-05-21 06:18:07.380 +0200>,<nmrsu>,<nmr600>,<proc1d>,<TOPSPIN 3.2>,
      <Start of raw data processing
       efp LB = 1 FT_mod = 6 PKNL = 1 PHC0 = -5.247688 PHC1 = -134.9422 SI = 128K 
       data hash MD5: 128K
       74 06 73 0E 81 06 3D 06 C0 E8 40 EC A2 15 0E C2>)
(   3,<2021-05-21 06:18:07.785 +0200>,<nmrsu>,<nmr600>,<proc1d>,<TOPSPIN 3.2>,
      <apk 
       data hash MD5: 128K
       6F AD 58 8D 80 91 13 39 35 9C F7 3E 65 F8 E2 58>)
$$ C:/Users/dawid_000/Desktop/widma/DK-124Z-solid1-tBuN3/4/pdata/1/auditp.txt
(   4,<2021-05-24 16:32:42.067 +0200>,<Dawidek>,<dom>,<dataserver>,<TopSpin 4.1.0>,
      <CAT service failure
       Spectrum calibrated, SF was set. Old value: 151.015961 New value: 151.015942. Peak list modified: Yes
       data hash MD5: 128K
       6F AD 58 8D 80 91 13 39 35 9C F7 3E 65 F8 E2 58>)
(   5,<2021-05-24 16:32:42.098 +0200>,<Dawidek>,<dom>,<dataserver>,<TopSpin 4.1.0>,
      <CAT service failure
       Spectrum calibrated, OFFSET was set. Old value: 250.496600 New value: 250.623079. Peak list modified: Yes
       data hash MD5: 128K
       6F AD 58 8D 80 91 13 39 35 9C F7 3E 65 F8 E2 58>)
(   6,<2021-05-25 15:12:48.705 +0200>,<Dawidek>,<dom>,<proc1d>,<TopSpin 4.1.0>,
      <CAT service failure
       Start of raw data processing
       em LB = 1 SI = 128K 
       data hash MD5: 128K
       DC DD 9A BB DD 82 31 94 12 BC AA A2 70 FA 69 CC>)
(   7,<2021-05-25 15:12:49.299 +0200>,<Dawidek>,<dom>,<proc1d>,<TopSpin 4.1.0>,
      <CAT service failure
       ft FT_mod = 6 PKNL = 1 SI = 128K 
       data hash MD5: 128K
       C0 45 78 B2 E2 0E F5 89 0D E3 C6 AA 8E 95 5F D6>)
(   8,<2021-05-25 15:12:53.517 +0200>,<Dawidek>,<dom>,<proc1d>,<TopSpin 4.1.0>,
      <CAT service failure
       apk 
       data hash MD5: 128K
       C6 7A D6 98 D3 B5 2D 1D B3 2F 31 20 80 FE 69 BB>)
##END=

$$ hash MD5
$$ BE ED 96 B8 A4 66 12 30 C2 6F A4 F6 98 05 E9 AD
