# Supplementary material for: Chiral Vicinal Diamines Derived from Mefloquine
Source: J Org Chem. 2021 Jul 27;86(15):10654–64. doi: 10.1021/acs.joc.1c01316 (PMC8389910; doi:10.1021/acs.joc.1c01316)
Supplement: Supplementary file 2 — jo1c01316_si_002.zip [file jo1c01316_si_002.zip › 10/13C/pdata/1/peaklist.xml]

<?xml version="1.0" encoding="UTF-8"?>
<PeakList modified="2021-05-24T16:34:34">
  <PeakList1D>
    <PeakList1DHeader creator="Dawidek" date="2021-05-24T16:34:34" expNo="4" name="DK-124Z-solid1-tBuN3" owner="" procNo="1" source="C:/Users/dawid_000/Desktop/widma">
      <PeakPickDetails>F1=148.866608ppm, F2=147.861740ppm, MI=0.02cm, MAXI=0.18cm, PC=1.400
      </PeakPickDetails>
    </PeakList1DHeader>
    <Peak1D F1="148.560669" intensity="0.02956738" type="0"/>
    <Peak1D F1="148.324905" intensity="0.09565245" type="0"/>
    <Peak1D F1="148.089828" intensity="0.09260821" type="0"/>
  </PeakList1D>
  <PeakList1D>
    <PeakList1DHeader creator="Dawidek" date="2021-05-24T16:34:34" expNo="4" name="DK-124Z-solid1-tBuN3" owner="" procNo="1" source="C:/Users/dawid_000/Desktop/widma">
      <PeakPickDetails>F1=147.861740ppm, F2=147.861755ppm, MI=0.02cm, MAXI=0.20cm, PC=1.400
      </PeakPickDetails>
    </PeakList1DHeader>
  </PeakList1D>
  <PeakList1D>
    <PeakList1DHeader creator="Dawidek" date="2021-05-24T16:34:34" expNo="4" name="DK-124Z-solid1-tBuN3" owner="" procNo="1" source="C:/Users/dawid_000/Desktop/widma">
      <PeakPickDetails>F1=147.861740ppm, F2=139.087585ppm, MI=0.20cm, MAXI=0.35cm, PC=1.400
      </PeakPickDetails>
    </PeakList1DHeader>
    <Peak1D F1="147.503754" intensity="0.2295739" type="0"/>
    <Peak1D F1="144.525909" intensity="0.2911587" type="0"/>
    <Peak1D F1="139.535446" intensity="0.2618906" type="0"/>
  </PeakList1D>
  <PeakList1D>
    <PeakList1DHeader creator="Dawidek" date="2021-05-24T16:34:34" expNo="4" name="DK-124Z-solid1-tBuN3" owner="" procNo="1" source="C:/Users/dawid_000/Desktop/widma">
      <PeakPickDetails>F1=130.345032ppm, F2=129.508347ppm, MI=0.04cm, MAXI=0.23cm, PC=1.400
      </PeakPickDetails>
    </PeakList1DHeader>
    <Peak1D F1="130.118576" intensity="0.04659037" type="0"/>
    <Peak1D F1="129.918045" intensity="0.1229545" type="0"/>
    <Peak1D F1="129.717911" intensity="0.13001" type="0"/>
    <Peak1D F1="129.516678" intensity="0.0550262" type="0"/>
  </PeakList1D>
  <PeakList1D>
    <PeakList1DHeader creator="Dawidek" date="2021-05-24T16:34:34" expNo="4" name="DK-124Z-solid1-tBuN3" owner="" procNo="1" source="C:/Users/dawid_000/Desktop/widma">
      <PeakPickDetails>F1=129.363541ppm, F2=129.327942ppm, MI=0.33cm, MAXI=1.13cm, PC=1.400
      </PeakPickDetails>
    </PeakList1DHeader>
  </PeakList1D>
  <PeakList1D>
    <PeakList1DHeader creator="Dawidek" date="2021-05-24T16:34:34" expNo="4" name="DK-124Z-solid1-tBuN3" owner="" procNo="1" source="C:/Users/dawid_000/Desktop/widma">
      <PeakPickDetails>F1=129.327942ppm, F2=129.222122ppm, MI=0.02cm, MAXI=0.24cm, PC=1.400
      </PeakPickDetails>
    </PeakList1DHeader>
    <Peak1D F1="129.264725" intensity="0.2038642" type="0"/>
    <Peak1D F1="129.229691" intensity="0.2010161" type="0"/>
  </PeakList1D>
  <PeakList1D>
    <PeakList1DHeader creator="Dawidek" date="2021-05-24T16:34:34" expNo="4" name="DK-124Z-solid1-tBuN3" owner="" procNo="1" source="C:/Users/dawid_000/Desktop/widma">
      <PeakPickDetails>F1=129.222122ppm, F2=129.222137ppm, MI=0.02cm, MAXI=0.20cm, PC=1.400
      </PeakPickDetails>
    </PeakList1DHeader>
  </PeakList1D>
  <PeakList1D>
    <PeakList1DHeader creator="Dawidek" date="2021-05-24T16:34:34" expNo="4" name="DK-124Z-solid1-tBuN3" owner="" procNo="1" source="C:/Users/dawid_000/Desktop/widma">
      <PeakPickDetails>F1=129.222122ppm, F2=129.173416ppm, MI=0.06cm, MAXI=0.12cm, PC=1.400
      </PeakPickDetails>
    </PeakList1DHeader>
  </PeakList1D>
  <PeakList1D>
    <PeakList1DHeader creator="Dawidek" date="2021-05-24T16:34:34" expNo="4" name="DK-124Z-solid1-tBuN3" owner="" procNo="1" source="C:/Users/dawid_000/Desktop/widma">
      <PeakPickDetails>F1=129.173416ppm, F2=128.076340ppm, MI=0.33cm, MAXI=1.13cm, PC=1.400
      </PeakPickDetails>
    </PeakList1DHeader>
    <Peak1D F1="128.930786" intensity="1.048376" type="0"/>
    <Peak1D F1="128.549713" intensity="1.081055" type="0"/>
    <Peak1D F1="128.446228" intensity="0.4118632" type="0"/>
  </PeakList1D>
  <PeakList1D>
    <PeakList1DHeader creator="Dawidek" date="2021-05-24T16:34:34" expNo="4" name="DK-124Z-solid1-tBuN3" owner="" procNo="1" source="C:/Users/dawid_000/Desktop/widma">
      <PeakPickDetails>F1=127.561462ppm, F2=127.223572ppm, MI=0.47cm, MAXI=0.61cm, PC=1.400
      </PeakPickDetails>
    </PeakList1DHeader>
    <Peak1D F1="127.400368" intensity="0.5250203" type="0"/>
    <Peak1D F1="127.338913" intensity="0.5116333" type="0"/>
  </PeakList1D>
  <PeakList1D>
    <PeakList1DHeader creator="Dawidek" date="2021-05-24T16:34:34" expNo="4" name="DK-124Z-solid1-tBuN3" owner="" procNo="1" source="C:/Users/dawid_000/Desktop/widma">
      <PeakPickDetails>F1=127.223572ppm, F2=127.030495ppm, MI=0.15cm, MAXI=0.28cm, PC=1.400
      </PeakPickDetails>
    </PeakList1DHeader>
    <Peak1D F1="127.163734" intensity="0.2284146" type="0"/>
  </PeakList1D>
  <PeakList1D>
    <PeakList1DHeader creator="Dawidek" date="2021-05-24T16:34:34" expNo="4" name="DK-124Z-solid1-tBuN3" owner="" procNo="1" source="C:/Users/dawid_000/Desktop/widma">
      <PeakPickDetails>F1=126.435165ppm, F2=118.325806ppm, MI=0.02cm, MAXI=0.36cm, PC=1.400
      </PeakPickDetails>
    </PeakList1DHeader>
    <Peak1D F1="126.281174" intensity="0.04938105" type="0"/>
    <Peak1D F1="124.46843" intensity="0.1181442" type="0"/>
    <Peak1D F1="123.895683" intensity="0.04159003" type="0"/>
    <Peak1D F1="122.656189" intensity="0.1167277" type="0"/>
    <Peak1D F1="122.070801" intensity="0.1174771" type="0"/>
    <Peak1D F1="120.843987" intensity="0.03391948" type="0"/>
    <Peak1D F1="120.245605" intensity="0.1158539" type="0"/>
    <Peak1D F1="118.420578" intensity="0.03715643" type="0"/>
  </PeakList1D>
  <PeakList1D>
    <PeakList1DHeader creator="Dawidek" date="2021-05-24T16:34:34" expNo="4" name="DK-124Z-solid1-tBuN3" owner="" procNo="1" source="C:/Users/dawid_000/Desktop/widma">
      <PeakPickDetails>F1=117.424767ppm, F2=117.102966ppm, MI=0.05cm, MAXI=0.40cm, PC=1.400
      </PeakPickDetails>
    </PeakList1DHeader>
    <Peak1D F1="117.300453" intensity="0.3456215" type="0"/>
  </PeakList1D>
  <PeakList1D>
    <PeakList1DHeader creator="Dawidek" date="2021-05-24T16:34:34" expNo="4" name="DK-124Z-solid1-tBuN3" owner="" procNo="1" source="C:/Users/dawid_000/Desktop/widma">
      <PeakPickDetails>F1=66.155182ppm, F2=15.049520ppm, MI=0.30cm, MAXI=0.95cm, PC=1.400
      </PeakPickDetails>
    </PeakList1DHeader>
    <Peak1D F1="63.591263" intensity="0.3841482" type="0"/>
    <Peak1D F1="61.544807" intensity="0.4261816" type="0"/>
    <Peak1D F1="58.008194" intensity="0.4633122" type="0"/>
    <Peak1D F1="47.321682" intensity="0.5066551" type="0"/>
    <Peak1D F1="23.128126" intensity="0.5522791" type="0"/>
    <Peak1D F1="21.227545" intensity="0.5636659" type="0"/>
    <Peak1D F1="21.114267" intensity="0.5471246" type="0"/>
  </PeakList1D>
</PeakList>
