# Supplementary material for: Chiral Vicinal Diamines Derived from Mefloquine
Source: J Org Chem. 2021 Jul 27;86(15):10654–64. doi: 10.1021/acs.joc.1c01316 (PMC8389910; doi:10.1021/acs.joc.1c01316)
Supplement: Supplementary file 2 — jo1c01316_si_002.zip [file jo1c01316_si_002.zip › 10/13C/pdata/1/peakrng]

P    #regions in PPM
# 2021-05-24 16:35:00 +0200  Dawidek@dom
# low field   high field   mi   maxi
  148.8666031999783  147.8617413739659  0.023  0.179  # for region 1
  147.8617413739659  147.86175137396592  0.023  0.200  # for region 2
  147.8617413739659  139.08758201512623  0.201  0.348  # for region 3
  130.34503298799248  129.50835335395033  0.044  0.228  # for region 4
  129.36354341728918  129.3279371698175  0.327  1.130  # for region 5
  129.3279371698175  129.2221261513803  0.016  0.238  # for region 6
  129.2221261513803  129.2221361513803  0.016  0.200  # for region 7
  129.2221261513803  129.17341949209973  0.064  0.123  # for region 8
  129.17341949209973  128.07634398030123  0.327  1.130  # for region 9
  127.56146420550604  127.22357435329671  0.468  0.609  # for region 10
  127.22357435329671  127.03049443774852  0.154  0.282  # for region 11
  126.43516469814159  118.32580824511749  0.022  0.360  # for region 12
  117.42476863922592  117.10296877997894  0.048  0.401  # for region 13
  66.15517960716504  15.049519531487782  0.300  0.949  # for region 14
