# Supplementary material for: Chiral Vicinal Diamines Derived from Mefloquine
Source: J Org Chem. 2021 Jul 27;86(15):10654–64. doi: 10.1021/acs.joc.1c01316 (PMC8389910; doi:10.1021/acs.joc.1c01316)
Supplement: Supplementary file 2 — jo1c01316_si_002.zip [file jo1c01316_si_002.zip › 10/13C/uxnmr.info]

CONFIGURATION INFORMATION
=========================

Path         : C:/Bruker/TopSpin3.2/conf/instr/spect/uxnmr.info
Date         : Wed May 12 11:29:34 2021
Release      : TOPSPIN Version 3.2-pl7
Installed in : C:/Bruker/TopSpin3.2
Host         : NMR600
OS           : Windows 7 (Vs 6.1) Service Pack 1
CPU          : Intel(R) Xeon(R) CPU E5-1620 v2 @ 3.70GHz (8 cores at 3691 MHz with Hyperthreading)
User         : nmrsu
Description  : Avance-AV 600
Location     : 
System       : Avance-AV NMR spectrometer
1H-frequency : 600.58 MHz
Order Number : 
Configured in: C:/Bruker/TopSpin3.2/conf/instr/spect

#--------------------
#  FCU configuration:
#--------------------
board # 1 :
	MEMORY 0x1ff000	(=511 k Words)
	PAL-Version 0x104 = new version (EC level 07 or more)
board # 2 :
	MEMORY 0x1ff000	(=511 k Words)
	PAL-Version 0x104 = new version (EC level 07 or more)
board # 3 :
	MEMORY 0x1ff000	(=511 k Words)
	PAL-Version 0x104 = new version (EC level 07 or more)
board # 4 :
	MEMORY 0x1ff000	(=511 k Words)
	PAL-Version 0x104 = new version (EC level 07 or more)

DRU: AQS DRU-E Z102520/00197 ECL 05.00
- TCP/IP address = 149.236.99.89
- Firmware Version = 151014

Gcu: GCU3_SlowIF

AQS: connected to spect:/dev/tty10
  _Slot_ SBSB _____________________Board_____________________
  Number Addr Type HW-VS FW-VS ID  ECL Name   Description
  -----------------------------------------------------------
     2   0x10 0x42   0x2    AW  R  1.1 REC-1  AQS RXAD600 Z102117/87 ECL 1.1
     3   0x34 0xc0   0x1        X  0.4 REF-1  REF-600 Reference Board for AQS Receiver
     4   0x24 0x18   0x4    BG  S  3.0 SGU-1  AQS SGU600 Z003831/02015 ECL 3.0
     5   0x25 0x18   0x4    BG  S  3.0 SGU-2  AQS SGU600 Z003831/01809 ECL 3.0
     6   0x26 0x18   0x4    BH  S  3.0 SGU-3  AQS SGU600 Z003831/01862 ECL 3.0
     8   0x3c  0x4     0        Y  1.0 ROUT-1 Avance Router 3/5
    21   0x21  0xa     0        P  1.0 PSD-1  Power Supply Distribution Board
    25   0x20  0x7     0        B      MASTER AQS Rack Master
  Logical Receiver/SGU configuration:


Router: 1 Avance-Router

Amplifier Control Board:  connected to spect:/dev/tty20


Amplifiers (ACB configuration):
  RO  Amplifier  Module  Nucleus  Power/W  Switchbox Name PN/SN/FW
   1      1         1        X      300    N  (V=ff) BLAXH 300/100 W1345062/372/20050420
   2      1         2       1H      100    N  (-""-) BLAXH 300/100 W1345062/372/20050420
   3      2         1        X      300    N  (V=ff) BLAX 300 W1345069/736/20050420
   4      3         1       2H       20    N         BSMS 2HTX -/-/-


- Type: BSMS/1
- absolute lockshift frequency =  12192687 Hz
- 2HTX Amplifier: connected to router output 4
- GAB type = GAB
- GAB current limits = 0.0/X, 0.0/Y, 10.0/Z (in A)

Lock: device connected to spect:/dev/tty03

Eurotherm VTU: device connected to spect:/dev/tty05

Preamplifiers :
HPPR: - HPPR/2 preamplifier connected to spect:/dev/tty10
    Type      : HPPR/2
    Controller: Application firmware = AQ
                15 LEDs for tuning, 15 LEDs for matching
    Module  1 : 1H LNA
                 PN=Z003462, SN=00380 from 20050512
    Module  2 : XBB19F 2HS
                 PN=Z003506, SN=00396 from 20050530
    Module  3 : 2H
                 PN=Z003473, SN=00382 from 20050517
    Module  4 : 13C
                 PN=Z003524, SN=00273 from 20050509
    Module  5 : 15N
                 PN=Z003530, SN=00183 from 20050524


Frequency generation:
- F1: for SGU
- F2: for SGU
- F3: for SGU
