# Supplementary material for: Chiral Vicinal Diamines Derived from Mefloquine
Source: J Org Chem. 2021 Jul 27;86(15):10654–64. doi: 10.1021/acs.joc.1c01316 (PMC8389910; doi:10.1021/acs.joc.1c01316)
Supplement: Supplementary file 2 — jo1c01316_si_002.zip [file jo1c01316_si_002.zip › 10/19F/pdata/1/auditp.txt]

##TITLE= Audit trail, TopSpin 4.1.0
##JCAMPDX= 5.01
##ORIGIN= Bruker BioSpin GmbH
##OWNER= Dawidek
$$ C:\Users\dawid_000\Desktop\widma/DK-124-AB_Fluor/1/pdata/1/auditp.txt
##AUDIT TRAIL=  $$ (NUMBER, WHEN, WHO, WHERE, PROCESS, VERSION, WHAT)
(   1,<2021-04-09 23:27:56.596 +0200>,<Dawidek>,<dom>,<jconv>,<TopSpin 4.1.0>,
      <jconv created from
       C:\Users\dawid_000\Desktop\widma\DK 124 AB_Fluor-1-1.bin
       data hash MD5: 512K
       16 BD B0 83 50 B7 9A 45 42 F6 BF 81 19 6D B9 CECAT service failure
       >)
(   2,<2021-04-09 23:27:59.502 +0200>,<Dawidek>,<dom>,<proc1d>,<TopSpin 4.1.0>,
      <CAT service failure
       Start of raw data processing
       em BC_mod = 2 LB = 0.3 SI = 512K 
       data hash MD5: 512K
       2C EA B0 0E 47 B0 D4 CC C8 AC 61 47 95 2F E7 A1>)
(   3,<2021-04-09 23:28:00.830 +0200>,<Dawidek>,<dom>,<proc1d>,<TopSpin 4.1.0>,
      <CAT service failure
       ft FT_mod = 6 PKNL = 0 SI = 512K REVERSE 
       data hash MD5: 512K
       01 F9 46 99 5F 9B F0 98 C1 0E 24 E2 6F 9D 4B 88>)
(   4,<2021-04-09 23:28:09.944 +0200>,<Dawidek>,<dom>,<proc1d>,<TopSpin 4.1.0>,
      <CAT service failure
       apk 
       data hash MD5: 512K
       0E 1E 89 4F AF 77 31 25 60 91 27 EB AC CE 3A 79>)
(   5,<2021-04-09 23:28:11.605 +0200>,<Dawidek>,<dom>,<proc1d>,<TopSpin 4.1.0>,
      <CAT service failure
       Start of raw data processing
       efp BC_mod = 2 LB = 0.3 FT_mod = 6 PKNL = 0 REVERSE PHC0 = 122.7861 PHC1 = 68.04457 SI = 512K 
       data hash MD5: 512K
       F4 F0 08 5B 1F 1E 4E AE 78 25 9B D4 EF E6 14 35>)
(   6,<2021-04-09 23:28:12.656 +0200>,<Dawidek>,<dom>,<proc1d>,<TopSpin 4.1.0>,
      <CAT service failure
       abs n ABSG = 5 
       data hash MD5: 512K
       A9 F4 15 9F B9 90 83 00 59 68 A2 3A 44 6C 3F 54>)
(   7,<2021-04-09 23:28:21.275 +0200>,<Dawidek>,<dom>,<proc1d>,<TopSpin 4.1.0>,
      <CAT service failure
       apk 
       data hash MD5: 512K
       14 96 7D 96 3B 74 1A FF BC E4 50 D7 FC 66 52 04>)
(   8,<2021-04-09 23:29:43.327 +0200>,<Dawidek>,<dom>,<proc1d>,<TopSpin 4.1.0>,
      <CAT service failure
       Start of raw data processing
       efp BC_mod = 2 LB = 0.3 FT_mod = 6 PKNL = 0 REVERSE PHC0 = 76.09961 PHC1 = 7000 SI = 512K 
       data hash MD5: 512K
       6C AC EC 54 3D EB BC 48 70 83 10 78 8D D7 A9 FC>)
(   9,<2021-04-09 23:30:02.603 +0200>,<Dawidek>,<dom>,<proc1d>,<TopSpin 4.1.0>,
      <CAT service failure
       apk 
       data hash MD5: 512K
       DA 1F 0D 19 4B 73 FC 20 4E 52 69 0B F5 17 8E 78>)
$$ C:/Users/dawid_000/Desktop/widma/C - praca/DK-124-AB_Fluor/1/pdata/1/auditp.txt
(  10,<2021-04-11 19:59:24.597 +0200>,<Dawidek>,<dom>,<proc1d>,<TopSpin 4.1.0>,
      <CAT service failure
       Start of raw data processing
       em BC_mod = 2 LB = 0.3 SI = 512K 
       data hash MD5: 512K
       2C EA B0 0E 47 B0 D4 CC C8 AC 61 47 95 2F E7 A1>)
(  11,<2021-04-11 19:59:25.351 +0200>,<Dawidek>,<dom>,<proc1d>,<TopSpin 4.1.0>,
      <CAT service failure
       ft FT_mod = 6 PKNL = 0 SI = 512K REVERSE 
       data hash MD5: 512K
       01 F9 46 99 5F 9B F0 98 C1 0E 24 E2 6F 9D 4B 88>)
(  12,<2021-04-11 19:59:30.603 +0200>,<Dawidek>,<dom>,<proc1d>,<TopSpin 4.1.0>,
      <CAT service failure
       apk 
       data hash MD5: 512K
       0E 1E 89 4F AF 77 31 25 60 91 27 EB AC CE 3A 79>)
(  13,<2021-04-11 19:59:31.017 +0200>,<Dawidek>,<dom>,<proc1d>,<TopSpin 4.1.0>,
      <CAT service failure
       abs n ABSG = 5 
       data hash MD5: 512K
       40 5C E6 15 9C DA 30 F5 D5 C9 BF 8F D4 5E E8 4B>)
(  14,<2021-04-11 20:11:21.584 +0200>,<Dawidek>,<dom>,<proc1d>,<TopSpin 4.1.0>,
      <CAT service failure
       Start of raw data processing
       efp BC_mod = 2 LB = 0.3 FT_mod = 6 PKNL = 0 REVERSE PHC0 = 122.7861 PHC1 = 7000 SI = 512K 
       data hash MD5: 512K
       60 8E D2 CE DA 7F 7E 05 27 45 52 99 EA 0B 04 46>)
(  15,<2021-04-11 20:11:31.387 +0200>,<Dawidek>,<dom>,<proc1d>,<TopSpin 4.1.0>,
      <CAT service failure
       apk 
       data hash MD5: 512K
       E1 B6 3A 22 63 4E 18 33 10 79 B6 3D 3D 09 41 4C>)
(  16,<2021-04-11 20:12:34.819 +0200>,<Dawidek>,<dom>,<dataserver>,<TopSpin 4.1.0>,
      <CAT service failure
       Spectrum calibrated, SF was set. Old value: 376.208671 New value: 376.209089. Peak list modified: Yes
       data hash MD5: 512K
       E1 B6 3A 22 63 4E 18 33 10 79 B6 3D 3D 09 41 4C>)
(  17,<2021-04-11 20:12:34.863 +0200>,<Dawidek>,<dom>,<dataserver>,<TopSpin 4.1.0>,
      <CAT service failure
       Spectrum calibrated, OFFSET was set. Old value: 151.724000 New value: 150.613554. Peak list modified: Yes
       data hash MD5: 512K
       E1 B6 3A 22 63 4E 18 33 10 79 B6 3D 3D 09 41 4C>)
(  18,<2021-04-11 20:13:24.969 +0200>,<Dawidek>,<dom>,<dataserver>,<TopSpin 4.1.0>,
      <CAT service failure
       INTEGRAL 2021-04-11 20:13:09.007 +0200
       DEFINE [-68.885;-68.941]
       data hash MD5: 512K
       E1 B6 3A 22 63 4E 18 33 10 79 B6 3D 3D 09 41 4C>)
(  19,<2021-04-11 20:13:25.013 +0200>,<Dawidek>,<dom>,<dataserver>,<TopSpin 4.1.0>,
      <CAT service failure
       INTEGRAL 2021-04-11 20:13:17.180 +0200
       DEFINE [-61.316;-61.371]
       data hash MD5: 512K
       E1 B6 3A 22 63 4E 18 33 10 79 B6 3D 3D 09 41 4C>)
(  20,<2021-04-11 20:13:25.056 +0200>,<Dawidek>,<dom>,<dataserver>,<TopSpin 4.1.0>,
      <CAT service failure
       INTEGRAL 2021-04-11 20:13:19.158 +0200
       DELETE [-61.316;-61.371]
       data hash MD5: 512K
       E1 B6 3A 22 63 4E 18 33 10 79 B6 3D 3D 09 41 4C>)
(  21,<2021-04-11 20:13:25.102 +0200>,<Dawidek>,<dom>,<dataserver>,<TopSpin 4.1.0>,
      <CAT service failure
       INTEGRAL 2021-04-11 20:13:20.314 +0200
       DEFINE [-61.302;-61.371]
       data hash MD5: 512K
       E1 B6 3A 22 63 4E 18 33 10 79 B6 3D 3D 09 41 4C>)
(  22,<2021-04-11 20:13:25.150 +0200>,<Dawidek>,<dom>,<dataserver>,<TopSpin 4.1.0>,
      <CAT service failure
       INTEGRAL 2021-04-11 20:13:21.381 +0200
       DELETE [-61.302;-61.371]
       data hash MD5: 512K
       E1 B6 3A 22 63 4E 18 33 10 79 B6 3D 3D 09 41 4C>)
(  23,<2021-04-11 20:13:25.203 +0200>,<Dawidek>,<dom>,<dataserver>,<TopSpin 4.1.0>,
      <CAT service failure
       INTEGRAL 2021-04-11 20:13:23.099 +0200
       DEFINE [-61.312;-61.362]
       data hash MD5: 512K
       E1 B6 3A 22 63 4E 18 33 10 79 B6 3D 3D 09 41 4C>)
##END=

$$ hash MD5
$$ 43 45 A2 88 81 C7 61 7D BD 87 8C 56 3D 94 AC 10
