# Supplementary material for: Chiral Vicinal Diamines Derived from Mefloquine
Source: J Org Chem. 2021 Jul 27;86(15):10654–64. doi: 10.1021/acs.joc.1c01316 (PMC8389910; doi:10.1021/acs.joc.1c01316)
Supplement: Supplementary file 2 — jo1c01316_si_002.zip [file jo1c01316_si_002.zip › 10/19F/pdata/1/integrals.txt]

   Current data set:
   NAME =	DK-124-AB_Fluor	EXPNO =	1	PROCNO = 1
   DU   =	C:/Users/dawid_000/Desktop/widma/C - praca

   Number   Integrated Region     Integral
     1    -61.312    -61.362         0.99623
     2    -68.885    -68.941         1.00000
