# Supplementary material for: Chiral Vicinal Diamines Derived from Mefloquine
Source: J Org Chem. 2021 Jul 27;86(15):10654–64. doi: 10.1021/acs.joc.1c01316 (PMC8389910; doi:10.1021/acs.joc.1c01316)
Supplement: Supplementary file 2 — jo1c01316_si_002.zip [file jo1c01316_si_002.zip › 10/19F/pdata/1/peaklist.xml]

<?xml version="1.0" encoding="UTF-8"?>
<PeakList modified="2021-04-11T20:12:51">
  <PeakList1D>
    <PeakList1DHeader creator="Dawidek" date="2021-04-11T20:12:50" expNo="1" name="DK-124-AB_Fluor" owner="" procNo="1" source="C:/Users/dawid_000/Desktop/widma/C - praca">
      <PeakPickDetails>F1=-61.222603ppm, F2=-61.530769ppm, MI=6.84cm, MAXI=8.33cm, PC=1.000
      </PeakPickDetails>
    </PeakList1DHeader>
    <Peak1D F1="-61.341042" intensity="7.527878" type="0"/>
  </PeakList1D>
  <PeakList1D>
    <PeakList1DHeader creator="Dawidek" date="2021-04-11T20:12:50" expNo="1" name="DK-124-AB_Fluor" owner="" procNo="1" source="C:/Users/dawid_000/Desktop/widma/C - praca">
      <PeakPickDetails>F1=-68.687103ppm, F2=-69.303436ppm, MI=13.45cm, MAXI=15.47cm, PC=1.000
      </PeakPickDetails>
    </PeakList1DHeader>
    <Peak1D F1="-68.902542" intensity="14.55599" type="0"/>
  </PeakList1D>
</PeakList>
