# Supplementary material for: Chiral Vicinal Diamines Derived from Mefloquine
Source: J Org Chem. 2021 Jul 27;86(15):10654–64. doi: 10.1021/acs.joc.1c01316 (PMC8389910; doi:10.1021/acs.joc.1c01316)
Supplement: Supplementary file 2 — jo1c01316_si_002.zip [file jo1c01316_si_002.zip › 10/19F/pdata/1/peakrng]

P    #regions in PPM
# 2021-04-11 20:12:52 +0200  Dawidek@dom
# low field   high field   mi   maxi
  -61.222601073820606  -61.53076852889017  6.842  8.329  # for region 1
  -68.68710165217233  -69.30343656231148  13.446  15.469  # for region 2
