# Supplementary material for: Chiral Vicinal Diamines Derived from Mefloquine
Source: J Org Chem. 2021 Jul 27;86(15):10654–64. doi: 10.1021/acs.joc.1c01316 (PMC8389910; doi:10.1021/acs.joc.1c01316)
Supplement: Supplementary file 2 — jo1c01316_si_002.zip [file jo1c01316_si_002.zip › 10/1H/pdata/1/assocs]

##TITLE= Parameter file, TopSpin 4.1.0
##JCAMPDX= 5.0
##DATATYPE= Parameter Values
##NPOINTS= 2	$$ modification sequence number
##ORIGIN= Bruker BioSpin GmbH
##OWNER= Dawidek
$$ 2021-05-27 13:36:11.716 +0200  Dawidek@dom
$$ C:/Users/dawid_000/Desktop/widma/A - praca/DK-124-hx-lc1/1/pdata/1/assocs
$$ process C:\Bruker\TopSpin4.1.0\prog\mod\dataserver.exe
##$MULTDISP= <C:/Users/dawid_000/Desktop/widma/DK-124Z-solid1/1/pdata/1|C:/Users/dawid_000/Desktop/widma/DK-124-hx-lc2/1/pdata/1>
##END=
