# Supplementary material for: Chiral Vicinal Diamines Derived from Mefloquine
Source: J Org Chem. 2021 Jul 27;86(15):10654–64. doi: 10.1021/acs.joc.1c01316 (PMC8389910; doi:10.1021/acs.joc.1c01316)
Supplement: Supplementary file 2 — jo1c01316_si_002.zip [file jo1c01316_si_002.zip › 10/1H/pdata/1/auditp.txt]

##TITLE= Audit trail, TopSpin 4.1.0
##JCAMPDX= 5.01
##ORIGIN= Bruker BioSpin GmbH
##OWNER= Dawidek
$$ C:\Users\dawid_000\Desktop\widma/DK-124-hx-lc1/1/pdata/1/auditp.txt
##AUDIT TRAIL=  $$ (NUMBER, WHEN, WHO, WHERE, PROCESS, VERSION, WHAT)
(   1,<2021-05-19 19:30:18.509 +0200>,<Dawidek>,<dom>,<jconv>,<TopSpin 4.1.0>,
      <jconv created from
       C:\Users\dawid_000\Desktop\widma\DK 124 hx lc1_Proton-1-1.bin
       data hash MD5: 64K
       6B E1 A5 1D 47 B7 D2 3B AA 49 CD A7 EE 06 F5 58CAT service failure
       >)
(   2,<2021-05-19 19:30:23.868 +0200>,<Dawidek>,<dom>,<proc1d>,<TopSpin 4.1.0>,
      <CAT service failure
       Start of raw data processing
       efp BC_mod = 2 LB = 0.3 FT_mod = 6 PKNL = 0 REVERSE PHC0 = 0 PHC1 = 7000 SI = 64K 
       data hash MD5: 64K
       90 3A 0D 87 EA FA 6D 53 98 3D BE 5C FF 77 B9 B1>)
(   3,<2021-05-19 19:30:25.508 +0200>,<Dawidek>,<dom>,<proc1d>,<TopSpin 4.1.0>,
      <CAT service failure
       apk 
       data hash MD5: 64K
       57 15 43 4C EB 07 B8 EA DB C7 76 4A 5C 8F 90 BF>)
(   4,<2021-05-19 19:30:56.038 +0200>,<Dawidek>,<dom>,<proc1d>,<TopSpin 4.1.0>,
      <CAT service failure
       Start of raw data processing
       em BC_mod = 2 LB = 0.3 SI = 64K 
       data hash MD5: 64K
       C1 4C DC 9D 12 E6 AB 97 3B A4 24 A3 E8 98 BF 6A>)
(   5,<2021-05-19 19:30:56.569 +0200>,<Dawidek>,<dom>,<proc1d>,<TopSpin 4.1.0>,
      <CAT service failure
       ft FT_mod = 6 PKNL = 0 SI = 64K REVERSE 
       data hash MD5: 64K
       7D D2 4B B9 35 8A E1 92 DC 4E D7 29 25 48 2B AD>)
(   6,<2021-05-19 19:30:57.429 +0200>,<Dawidek>,<dom>,<proc1d>,<TopSpin 4.1.0>,
      <CAT service failure
       apk 
       data hash MD5: 64K
       FB 52 6A DC F5 5F 94 8B F8 91 61 AC FC 7F 5E 85>)
(   7,<2021-05-19 19:30:57.726 +0200>,<Dawidek>,<dom>,<proc1d>,<TopSpin 4.1.0>,
      <CAT service failure
       abs n ABSG = 5 
       data hash MD5: 64K
       E0 89 59 4A CE CE 84 4D DE BD B8 4C C7 11 F5 D1>)
(   8,<2021-05-19 19:32:42.705 +0200>,<Dawidek>,<dom>,<proc1d>,<TopSpin 4.1.0>,
      <CAT service failure
       Start of raw data processing
       efp BC_mod = 2 LB = 0.3 FT_mod = 6 PKNL = 0 REVERSE PHC0 = -0.1304507 PHC1 = 7000 SI = 64K 
       data hash MD5: 64K
       42 13 E5 63 5D 79 9A 1A C9 54 22 6D 6F 00 F2 09>)
(   9,<2021-05-19 19:32:44.080 +0200>,<Dawidek>,<dom>,<proc1d>,<TopSpin 4.1.0>,
      <CAT service failure
       apk 
       data hash MD5: 64K
       61 E6 10 8E 96 5C 32 49 A9 80 99 0C 14 D4 A9 B7>)
(  10,<2021-05-19 19:34:37.105 +0200>,<Dawidek>,<dom>,<dataserver>,<TopSpin 4.1.0>,
      <CAT service failure
       Spectrum calibrated, SF was set. Old value: 399.779799 New value: 399.779801. Peak list modified: Yes
       data hash MD5: 64K
       61 E6 10 8E 96 5C 32 49 A9 80 99 0C 14 D4 A9 B7>)
(  11,<2021-05-19 19:34:37.136 +0200>,<Dawidek>,<dom>,<dataserver>,<TopSpin 4.1.0>,
      <CAT service failure
       Spectrum calibrated, OFFSET was set. Old value: 18.526960 New value: 18.522556. Peak list modified: Yes
       data hash MD5: 64K
       61 E6 10 8E 96 5C 32 49 A9 80 99 0C 14 D4 A9 B7>)
(  12,<2021-05-19 19:36:57.004 +0200>,<Dawidek>,<dom>,<dataserver>,<TopSpin 4.1.0>,
      <CAT service failure
       INTEGRAL 2021-05-19 19:35:09.963 +0200
       DEFINE [8.270;8.188]
       data hash MD5: 64K
       61 E6 10 8E 96 5C 32 49 A9 80 99 0C 14 D4 A9 B7>)
(  13,<2021-05-19 19:36:57.036 +0200>,<Dawidek>,<dom>,<dataserver>,<TopSpin 4.1.0>,
      <CAT service failure
       INTEGRAL 2021-05-19 19:35:12.885 +0200
       DEFINE [8.182;8.112]
       data hash MD5: 64K
       61 E6 10 8E 96 5C 32 49 A9 80 99 0C 14 D4 A9 B7>)
(  14,<2021-05-19 19:36:57.083 +0200>,<Dawidek>,<dom>,<dataserver>,<TopSpin 4.1.0>,
      <CAT service failure
       INTEGRAL 2021-05-19 19:35:18.088 +0200
       DELETE [8.182;8.112]
       data hash MD5: 64K
       61 E6 10 8E 96 5C 32 49 A9 80 99 0C 14 D4 A9 B7>)
(  15,<2021-05-19 19:36:57.114 +0200>,<Dawidek>,<dom>,<dataserver>,<TopSpin 4.1.0>,
      <CAT service failure
       INTEGRAL 2021-05-19 19:35:20.635 +0200
       DEFINE [8.170;8.118]
       data hash MD5: 64K
       61 E6 10 8E 96 5C 32 49 A9 80 99 0C 14 D4 A9 B7>)
(  16,<2021-05-19 19:36:57.145 +0200>,<Dawidek>,<dom>,<dataserver>,<TopSpin 4.1.0>,
      <CAT service failure
       INTEGRAL 2021-05-19 19:35:21.994 +0200
       DELETE [8.270;8.188]
       data hash MD5: 64K
       61 E6 10 8E 96 5C 32 49 A9 80 99 0C 14 D4 A9 B7>)
(  17,<2021-05-19 19:36:57.176 +0200>,<Dawidek>,<dom>,<dataserver>,<TopSpin 4.1.0>,
      <CAT service failure
       INTEGRAL 2021-05-19 19:35:24.384 +0200
       DEFINE [8.267;8.193]
       data hash MD5: 64K
       61 E6 10 8E 96 5C 32 49 A9 80 99 0C 14 D4 A9 B7>)
(  18,<2021-05-19 19:36:57.208 +0200>,<Dawidek>,<dom>,<dataserver>,<TopSpin 4.1.0>,
      <CAT service failure
       INTEGRAL 2021-05-19 19:35:25.665 +0200
       DELETE [8.267;8.193]
       data hash MD5: 64K
       61 E6 10 8E 96 5C 32 49 A9 80 99 0C 14 D4 A9 B7>)
(  19,<2021-05-19 19:36:57.239 +0200>,<Dawidek>,<dom>,<dataserver>,<TopSpin 4.1.0>,
      <CAT service failure
       INTEGRAL 2021-05-19 19:35:28.197 +0200
       DEFINE [8.265;8.191]
       data hash MD5: 64K
       61 E6 10 8E 96 5C 32 49 A9 80 99 0C 14 D4 A9 B7>)
(  20,<2021-05-19 19:36:57.270 +0200>,<Dawidek>,<dom>,<dataserver>,<TopSpin 4.1.0>,
      <CAT service failure
       INTEGRAL 2021-05-19 19:35:29.665 +0200
       DELETE [8.265;8.191]
       data hash MD5: 64K
       61 E6 10 8E 96 5C 32 49 A9 80 99 0C 14 D4 A9 B7>)
(  21,<2021-05-19 19:36:57.317 +0200>,<Dawidek>,<dom>,<dataserver>,<TopSpin 4.1.0>,
      <CAT service failure
       INTEGRAL 2021-05-19 19:35:31.618 +0200
       DEFINE [8.272;8.188]
       data hash MD5: 64K
       61 E6 10 8E 96 5C 32 49 A9 80 99 0C 14 D4 A9 B7>)
(  22,<2021-05-19 19:36:57.348 +0200>,<Dawidek>,<dom>,<dataserver>,<TopSpin 4.1.0>,
      <CAT service failure
       INTEGRAL 2021-05-19 19:35:34.587 +0200
       DELETE [8.170;8.118]
       data hash MD5: 64K
       61 E6 10 8E 96 5C 32 49 A9 80 99 0C 14 D4 A9 B7>)
(  23,<2021-05-19 19:36:57.379 +0200>,<Dawidek>,<dom>,<dataserver>,<TopSpin 4.1.0>,
      <CAT service failure
       INTEGRAL 2021-05-19 19:35:36.759 +0200
       DEFINE [8.172;8.118]
       data hash MD5: 64K
       61 E6 10 8E 96 5C 32 49 A9 80 99 0C 14 D4 A9 B7>)
(  24,<2021-05-19 19:36:57.411 +0200>,<Dawidek>,<dom>,<dataserver>,<TopSpin 4.1.0>,
      <CAT service failure
       INTEGRAL 2021-05-19 19:35:38.259 +0200
       DELETE [8.172;8.118]
       data hash MD5: 64K
       61 E6 10 8E 96 5C 32 49 A9 80 99 0C 14 D4 A9 B7>)
(  25,<2021-05-19 19:36:57.442 +0200>,<Dawidek>,<dom>,<dataserver>,<TopSpin 4.1.0>,
      <CAT service failure
       INTEGRAL 2021-05-19 19:35:39.368 +0200
       DELETE [8.272;8.188]
       data hash MD5: 64K
       61 E6 10 8E 96 5C 32 49 A9 80 99 0C 14 D4 A9 B7>)
(  26,<2021-05-19 19:36:57.473 +0200>,<Dawidek>,<dom>,<dataserver>,<TopSpin 4.1.0>,
      <CAT service failure
       INTEGRAL 2021-05-19 19:35:40.805 +0200
       DEFINE [8.270;8.191]
       data hash MD5: 64K
       61 E6 10 8E 96 5C 32 49 A9 80 99 0C 14 D4 A9 B7>)
(  27,<2021-05-19 19:36:57.489 +0200>,<Dawidek>,<dom>,<dataserver>,<TopSpin 4.1.0>,
      <CAT service failure
       INTEGRAL 2021-05-19 19:35:42.962 +0200
       DEFINE [8.182;8.118]
       data hash MD5: 64K
       61 E6 10 8E 96 5C 32 49 A9 80 99 0C 14 D4 A9 B7>)
(  28,<2021-05-19 19:36:57.520 +0200>,<Dawidek>,<dom>,<dataserver>,<TopSpin 4.1.0>,
      <CAT service failure
       INTEGRAL 2021-05-19 19:35:44.102 +0200
       DELETE [8.182;8.118]
       data hash MD5: 64K
       61 E6 10 8E 96 5C 32 49 A9 80 99 0C 14 D4 A9 B7>)
(  29,<2021-05-19 19:36:57.551 +0200>,<Dawidek>,<dom>,<dataserver>,<TopSpin 4.1.0>,
      <CAT service failure
       INTEGRAL 2021-05-19 19:35:46.071 +0200
       DEFINE [8.172;8.119]
       data hash MD5: 64K
       61 E6 10 8E 96 5C 32 49 A9 80 99 0C 14 D4 A9 B7>)
(  30,<2021-05-19 19:36:57.583 +0200>,<Dawidek>,<dom>,<dataserver>,<TopSpin 4.1.0>,
      <CAT service failure
       INTEGRAL 2021-05-19 19:35:50.524 +0200
       DEFINE [7.772;7.725]
       data hash MD5: 64K
       61 E6 10 8E 96 5C 32 49 A9 80 99 0C 14 D4 A9 B7>)
(  31,<2021-05-19 19:36:57.614 +0200>,<Dawidek>,<dom>,<dataserver>,<TopSpin 4.1.0>,
      <CAT service failure
       INTEGRAL 2021-05-19 19:35:51.727 +0200
       DELETE [7.772;7.725]
       data hash MD5: 64K
       61 E6 10 8E 96 5C 32 49 A9 80 99 0C 14 D4 A9 B7>)
(  32,<2021-05-19 19:36:57.645 +0200>,<Dawidek>,<dom>,<dataserver>,<TopSpin 4.1.0>,
      <CAT service failure
       INTEGRAL 2021-05-19 19:35:53.352 +0200
       DEFINE [7.779;7.721]
       data hash MD5: 64K
       61 E6 10 8E 96 5C 32 49 A9 80 99 0C 14 D4 A9 B7>)
(  33,<2021-05-19 19:36:57.676 +0200>,<Dawidek>,<dom>,<dataserver>,<TopSpin 4.1.0>,
      <CAT service failure
       INTEGRAL 2021-05-19 19:35:55.586 +0200
       DEFINE [7.655;7.572]
       data hash MD5: 64K
       61 E6 10 8E 96 5C 32 49 A9 80 99 0C 14 D4 A9 B7>)
(  34,<2021-05-19 19:36:57.708 +0200>,<Dawidek>,<dom>,<dataserver>,<TopSpin 4.1.0>,
      <CAT service failure
       INTEGRAL 2021-05-19 19:35:57.195 +0200
       DELETE [7.655;7.572]
       data hash MD5: 64K
       61 E6 10 8E 96 5C 32 49 A9 80 99 0C 14 D4 A9 B7>)
(  35,<2021-05-19 19:36:57.739 +0200>,<Dawidek>,<dom>,<dataserver>,<TopSpin 4.1.0>,
      <CAT service failure
       INTEGRAL 2021-05-19 19:35:59.898 +0200
       DEFINE [7.656;7.577]
       data hash MD5: 64K
       61 E6 10 8E 96 5C 32 49 A9 80 99 0C 14 D4 A9 B7>)
(  36,<2021-05-19 19:36:57.770 +0200>,<Dawidek>,<dom>,<dataserver>,<TopSpin 4.1.0>,
      <CAT service failure
       INTEGRAL 2021-05-19 19:36:01.164 +0200
       DELETE [7.656;7.577]
       data hash MD5: 64K
       61 E6 10 8E 96 5C 32 49 A9 80 99 0C 14 D4 A9 B7>)
(  37,<2021-05-19 19:36:57.848 +0200>,<Dawidek>,<dom>,<dataserver>,<TopSpin 4.1.0>,
      <CAT service failure
       INTEGRAL 2021-05-19 19:36:02.929 +0200
       DEFINE [7.653;7.581]
       data hash MD5: 64K
       61 E6 10 8E 96 5C 32 49 A9 80 99 0C 14 D4 A9 B7>)
(  38,<2021-05-19 19:36:57.926 +0200>,<Dawidek>,<dom>,<dataserver>,<TopSpin 4.1.0>,
      <CAT service failure
       INTEGRAL 2021-05-19 19:36:06.788 +0200
       DEFINE [7.444;7.260]
       data hash MD5: 64K
       61 E6 10 8E 96 5C 32 49 A9 80 99 0C 14 D4 A9 B7>)
(  39,<2021-05-19 19:36:57.958 +0200>,<Dawidek>,<dom>,<dataserver>,<TopSpin 4.1.0>,
      <CAT service failure
       INTEGRAL 2021-05-19 19:36:16.804 +0200
       DEFINE [5.612;5.444]
       data hash MD5: 64K
       61 E6 10 8E 96 5C 32 49 A9 80 99 0C 14 D4 A9 B7>)
(  40,<2021-05-19 19:36:57.989 +0200>,<Dawidek>,<dom>,<dataserver>,<TopSpin 4.1.0>,
      <CAT service failure
       INTEGRAL 2021-05-19 19:36:18.991 +0200
       DELETE [5.612;5.444]
       data hash MD5: 64K
       61 E6 10 8E 96 5C 32 49 A9 80 99 0C 14 D4 A9 B7>)
(  41,<2021-05-19 19:36:58.036 +0200>,<Dawidek>,<dom>,<dataserver>,<TopSpin 4.1.0>,
      <CAT service failure
       INTEGRAL 2021-05-19 19:36:21.084 +0200
       DEFINE [5.620;5.412]
       data hash MD5: 64K
       61 E6 10 8E 96 5C 32 49 A9 80 99 0C 14 D4 A9 B7>)
(  42,<2021-05-19 19:36:58.082 +0200>,<Dawidek>,<dom>,<dataserver>,<TopSpin 4.1.0>,
      <CAT service failure
       INTEGRAL 2021-05-19 19:36:26.131 +0200
       DEFINE [4.099;3.947]
       data hash MD5: 64K
       61 E6 10 8E 96 5C 32 49 A9 80 99 0C 14 D4 A9 B7>)
(  43,<2021-05-19 19:36:58.114 +0200>,<Dawidek>,<dom>,<dataserver>,<TopSpin 4.1.0>,
      <CAT service failure
       INTEGRAL 2021-05-19 19:36:30.100 +0200
       DEFINE [3.379;3.243]
       data hash MD5: 64K
       61 E6 10 8E 96 5C 32 49 A9 80 99 0C 14 D4 A9 B7>)
(  44,<2021-05-19 19:36:58.145 +0200>,<Dawidek>,<dom>,<dataserver>,<TopSpin 4.1.0>,
      <CAT service failure
       INTEGRAL 2021-05-19 19:36:32.834 +0200
       DEFINE [3.203;3.026]
       data hash MD5: 64K
       61 E6 10 8E 96 5C 32 49 A9 80 99 0C 14 D4 A9 B7>)
(  45,<2021-05-19 19:36:58.176 +0200>,<Dawidek>,<dom>,<dataserver>,<TopSpin 4.1.0>,
      <CAT service failure
       INTEGRAL 2021-05-19 19:36:35.881 +0200
       DEFINE [2.858;2.698]
       data hash MD5: 64K
       61 E6 10 8E 96 5C 32 49 A9 80 99 0C 14 D4 A9 B7>)
(  46,<2021-05-19 19:36:58.207 +0200>,<Dawidek>,<dom>,<dataserver>,<TopSpin 4.1.0>,
      <CAT service failure
       INTEGRAL 2021-05-19 19:36:41.349 +0200
       DEFINE [1.713;1.401]
       data hash MD5: 64K
       61 E6 10 8E 96 5C 32 49 A9 80 99 0C 14 D4 A9 B7>)
(  47,<2021-05-19 19:36:58.239 +0200>,<Dawidek>,<dom>,<dataserver>,<TopSpin 4.1.0>,
      <CAT service failure
       INTEGRAL 2021-05-19 19:36:42.833 +0200
       DELETE [1.713;1.401]
       data hash MD5: 64K
       61 E6 10 8E 96 5C 32 49 A9 80 99 0C 14 D4 A9 B7>)
(  48,<2021-05-19 19:36:58.254 +0200>,<Dawidek>,<dom>,<dataserver>,<TopSpin 4.1.0>,
      <CAT service failure
       INTEGRAL 2021-05-19 19:36:45.005 +0200
       DEFINE [1.721;1.401]
       data hash MD5: 64K
       61 E6 10 8E 96 5C 32 49 A9 80 99 0C 14 D4 A9 B7>)
(  49,<2021-05-19 19:36:58.286 +0200>,<Dawidek>,<dom>,<dataserver>,<TopSpin 4.1.0>,
      <CAT service failure
       INTEGRAL 2021-05-19 19:36:48.396 +0200
       DEFINE [0.969;0.801]
       data hash MD5: 64K
       61 E6 10 8E 96 5C 32 49 A9 80 99 0C 14 D4 A9 B7>)
(  50,<2021-05-19 20:16:25.439 +0200>,<Dawidek>,<dom>,<dataserver>,<TopSpin 4.1.0>,
      <CAT service failure
       INTEGRAL 2021-05-19 20:16:09.004 +0200
       DELETE [1.721;1.401]
       data hash MD5: 64K
       61 E6 10 8E 96 5C 32 49 A9 80 99 0C 14 D4 A9 B7>)
(  51,<2021-05-19 20:16:25.502 +0200>,<Dawidek>,<dom>,<dataserver>,<TopSpin 4.1.0>,
      <CAT service failure
       INTEGRAL 2021-05-19 20:16:11.676 +0200
       DEFINE [1.675;1.446]
       data hash MD5: 64K
       61 E6 10 8E 96 5C 32 49 A9 80 99 0C 14 D4 A9 B7>)
(  52,<2021-05-19 20:16:25.548 +0200>,<Dawidek>,<dom>,<dataserver>,<TopSpin 4.1.0>,
      <CAT service failure
       INTEGRAL 2021-05-19 20:16:20.877 +0200
       DELETE [0.969;0.801]
       data hash MD5: 64K
       61 E6 10 8E 96 5C 32 49 A9 80 99 0C 14 D4 A9 B7>)
(  53,<2021-05-19 20:16:25.580 +0200>,<Dawidek>,<dom>,<dataserver>,<TopSpin 4.1.0>,
      <CAT service failure
       INTEGRAL 2021-05-19 20:16:23.189 +0200
       DEFINE [0.943;0.845]
       data hash MD5: 64K
       61 E6 10 8E 96 5C 32 49 A9 80 99 0C 14 D4 A9 B7>)
$$ C:/Users/dawid_000/Desktop/widma/A - praca/DK-124-hx-lc1/1/pdata/1/auditp.txt
(  54,<2021-05-20 13:28:27.451 +0200>,<Dawidek>,<dom>,<dataserver>,<TopSpin 4.1.0>,
      <CAT service failure
       INTEGRAL 2021-05-20 13:28:21.062 +0200
       SPLIT [4.099;4.021] [4.021;3.947]
       data hash MD5: 64K
       61 E6 10 8E 96 5C 32 49 A9 80 99 0C 14 D4 A9 B7>)
##END=

$$ hash MD5
$$ 66 68 9E D4 D3 95 06 66 93 A2 4A 8F 1F 68 E8 AA
