# Supplementary material for: Chiral Vicinal Diamines Derived from Mefloquine
Source: J Org Chem. 2021 Jul 27;86(15):10654–64. doi: 10.1021/acs.joc.1c01316 (PMC8389910; doi:10.1021/acs.joc.1c01316)
Supplement: Supplementary file 2 — jo1c01316_si_002.zip [file jo1c01316_si_002.zip › 10/1H/pdata/1/integrals.txt]

   Current data set:
   NAME =	DK-124-hx-lc1	EXPNO =	1	PROCNO = 1
   DU   =	C:/Users/dawid_000/Desktop/widma/A - praca

   Number   Integrated Region     Integral
     1      8.270      8.191         1.00000
     2      8.172      8.119         1.03525
     3      7.779      7.721         0.99782
     4      7.653      7.581         1.01780
     5      7.444      7.260         5.08953
     6      5.620      5.412         0.96557
     7      4.099      4.021         1.02726
     8      4.021      3.947         0.98915
     9      3.379      3.243         1.00629
    10      3.203      3.026         1.02622
    11      2.858      2.698         0.99610
    12      1.675      1.446         5.21791
    13      0.943      0.845         1.03693
