# Supplementary material for: Chiral Vicinal Diamines Derived from Mefloquine
Source: J Org Chem. 2021 Jul 27;86(15):10654–64. doi: 10.1021/acs.joc.1c01316 (PMC8389910; doi:10.1021/acs.joc.1c01316)
Supplement: Supplementary file 2 — jo1c01316_si_002.zip [file jo1c01316_si_002.zip › 10/1H/pdata/1/intrng]

A 1.0 #regions in PPM
# low field   high field  bias        slope
  8.270136761103066  8.19122324239025  -0.0  -0.0  # for region 1
  8.171933271149339  8.119324258674128  -0.0  -0.0  # for region 2
  7.779119311334435  7.721249397611704  -0.0  -0.0  # for region 3
  7.652857681393931  7.58095869767781  -0.0  -0.0  # for region 4
  7.444175265242262  7.260043721579026  -0.0  -0.0  # for region 5
  5.620398037143249  5.412235146878684  -0.0  -0.0  # for region 6
  4.099207685209891  4.02141413137295  -0.0  -0.0  # for region 7
  4.02141413137295  3.947088650016555  -0.0  -0.0  # for region 8
  3.37864383429409  3.2425373291211055  -0.0  -0.0  # for region 9
  3.2025060040702273  3.026368173846365  -0.0  -0.0  # for region 10
  2.858236608632678  2.6981113084291666  -0.0  -0.0  # for region 11
  1.6750699511021478  1.4462613066715757  -0.0  -0.0  # for region 12
  0.9428822889243166  0.8446852456895293  -0.0  -0.0  # for region 13
