# Supplementary material for: Chiral Vicinal Diamines Derived from Mefloquine
Source: J Org Chem. 2021 Jul 27;86(15):10654–64. doi: 10.1021/acs.joc.1c01316 (PMC8389910; doi:10.1021/acs.joc.1c01316)
Supplement: Supplementary file 2 — jo1c01316_si_002.zip [file jo1c01316_si_002.zip › 10/1H/pdata/1/peaklist.xml]

<?xml version="1.0" encoding="UTF-8"?>
<PeakList modified="2021-05-19T20:15:53">
  <PeakList1D>
    <PeakList1DHeader creator="Dawidek" date="2021-05-19T20:15:53" expNo="1" name="DK-124-hx-lc1" owner="" procNo="1" source="C:\Users\dawid_000\Desktop\widma">
      <PeakPickDetails>F1=8.245223ppm, F2=8.203426ppm, MI=3.87cm, MAXI=5.47cm, PC=1.000
      </PeakPickDetails>
    </PeakList1DHeader>
    <Peak1D F1="8.236114" intensity="5.034026" type="0"/>
    <Peak1D F1="8.214515" intensity="5.299292" type="0"/>
  </PeakList1D>
  <PeakList1D>
    <PeakList1DHeader creator="Dawidek" date="2021-05-19T20:15:53" expNo="1" name="DK-124-hx-lc1" owner="" procNo="1" source="C:\Users\dawid_000\Desktop\widma">
      <PeakPickDetails>F1=8.166354ppm, F2=8.129282ppm, MI=6.51cm, MAXI=8.63cm, PC=1.000
      </PeakPickDetails>
    </PeakList1DHeader>
    <Peak1D F1="8.154696" intensity="7.520884" type="0"/>
    <Peak1D F1="8.136636" intensity="7.938548" type="0"/>
  </PeakList1D>
  <PeakList1D>
    <PeakList1DHeader creator="Dawidek" date="2021-05-19T20:15:53" expNo="1" name="DK-124-hx-lc1" owner="" procNo="1" source="C:\Users\dawid_000\Desktop\widma">
      <PeakPickDetails>F1=7.756557ppm, F2=7.735531ppm, MI=10.71cm, MAXI=14.66cm, PC=1.000
      </PeakPickDetails>
    </PeakList1DHeader>
    <Peak1D F1="7.750526" intensity="13.46847" type="0"/>
  </PeakList1D>
  <PeakList1D>
    <PeakList1DHeader creator="Dawidek" date="2021-05-19T20:15:53" expNo="1" name="DK-124-hx-lc1" owner="" procNo="1" source="C:\Users\dawid_000\Desktop\widma">
      <PeakPickDetails>F1=7.652175ppm, F2=7.587594ppm, MI=2.15cm, MAXI=9.76cm, PC=1.000
      </PeakPickDetails>
    </PeakList1DHeader>
    <Peak1D F1="7.634554" intensity="3.800967" type="0"/>
    <Peak1D F1="7.614748" intensity="5.801354" type="0"/>
    <Peak1D F1="7.594693" intensity="3.191743" type="0"/>
  </PeakList1D>
  <PeakList1D>
    <PeakList1DHeader creator="Dawidek" date="2021-05-19T20:15:53" expNo="1" name="DK-124-hx-lc1" owner="" procNo="1" source="C:\Users\dawid_000\Desktop\widma">
      <PeakPickDetails>F1=7.435311ppm, F2=7.268902ppm, MI=1.45cm, MAXI=16.56cm, PC=1.000
      </PeakPickDetails>
    </PeakList1DHeader>
    <Peak1D F1="7.417364" intensity="7.309484" type="0"/>
    <Peak1D F1="7.399487" intensity="13.24496" type="0"/>
    <Peak1D F1="7.370201" intensity="7.871796" type="0"/>
    <Peak1D F1="7.352592" intensity="15.0" type="0"/>
    <Peak1D F1="7.333865" intensity="7.870008" type="0"/>
    <Peak1D F1="7.309237" intensity="5.770612" type="0"/>
    <Peak1D F1="7.291605" intensity="6.0954" type="0"/>
    <Peak1D F1="7.273833" intensity="1.817798" type="0"/>
  </PeakList1D>
  <PeakList1D>
    <PeakList1DHeader creator="Dawidek" date="2021-05-19T20:15:53" expNo="1" name="DK-124-hx-lc1" owner="" procNo="1" source="C:\Users\dawid_000\Desktop\widma">
      <PeakPickDetails>F1=5.589539ppm, F2=5.478427ppm, MI=4.92cm, MAXI=6.40cm, PC=1.000
      </PeakPickDetails>
    </PeakList1DHeader>
    <Peak1D F1="5.53675" intensity="5.560859" type="0"/>
    <Peak1D F1="5.513217" intensity="5.625388" type="0"/>
  </PeakList1D>
  <PeakList1D>
    <PeakList1DHeader creator="Dawidek" date="2021-05-19T20:15:53" expNo="1" name="DK-124-hx-lc1" owner="" procNo="1" source="C:\Users\dawid_000\Desktop\widma">
      <PeakPickDetails>F1=4.216074ppm, F2=3.839529ppm, MI=2.02cm, MAXI=12.28cm, PC=1.000
      </PeakPickDetails>
    </PeakList1DHeader>
    <Peak1D F1="4.065467" intensity="2.175681" type="0"/>
    <Peak1D F1="4.031897" intensity="9.926734" type="0"/>
    <Peak1D F1="4.014633" intensity="11.10629" type="0"/>
    <Peak1D F1="3.981217" intensity="2.508522" type="0"/>
  </PeakList1D>
  <PeakList1D>
    <PeakList1DHeader creator="Dawidek" date="2021-05-19T20:15:53" expNo="1" name="DK-124-hx-lc1" owner="" procNo="1" source="C:\Users\dawid_000\Desktop\widma">
      <PeakPickDetails>F1=3.367304ppm, F2=3.333353ppm, MI=1.82cm, MAXI=2.26cm, PC=1.000
      </PeakPickDetails>
    </PeakList1DHeader>
    <Peak1D F1="3.333891" intensity="1.997599" type="0"/>
  </PeakList1D>
  <PeakList1D>
    <PeakList1DHeader creator="Dawidek" date="2021-05-19T20:15:53" expNo="1" name="DK-124-hx-lc1" owner="" procNo="1" source="C:\Users\dawid_000\Desktop\widma">
      <PeakPickDetails>F1=3.333353ppm, F2=3.314834ppm, MI=3.90cm, MAXI=4.67cm, PC=1.000
      </PeakPickDetails>
    </PeakList1DHeader>
    <Peak1D F1="3.322867" intensity="4.038634" type="0"/>
  </PeakList1D>
  <PeakList1D>
    <PeakList1DHeader creator="Dawidek" date="2021-05-19T20:15:53" expNo="1" name="DK-124-hx-lc1" owner="" procNo="1" source="C:\Users\dawid_000\Desktop\widma">
      <PeakPickDetails>F1=3.303706ppm, F2=3.282560ppm, MI=1.44cm, MAXI=4.34cm, PC=1.000
      </PeakPickDetails>
    </PeakList1DHeader>
    <Peak1D F1="3.299453" intensity="3.95559" type="0"/>
  </PeakList1D>
  <PeakList1D>
    <PeakList1DHeader creator="Dawidek" date="2021-05-19T20:15:53" expNo="1" name="DK-124-hx-lc1" owner="" procNo="1" source="C:\Users\dawid_000\Desktop\widma">
      <PeakPickDetails>F1=3.182117ppm, F2=3.148167ppm, MI=1.70cm, MAXI=2.02cm, PC=1.000
      </PeakPickDetails>
    </PeakList1DHeader>
    <Peak1D F1="3.151666" intensity="1.79746" type="0"/>
  </PeakList1D>
  <PeakList1D>
    <PeakList1DHeader creator="Dawidek" date="2021-05-19T20:15:53" expNo="1" name="DK-124-hx-lc1" owner="" procNo="1" source="C:\Users\dawid_000\Desktop\widma">
      <PeakPickDetails>F1=3.148167ppm, F2=3.120389ppm, MI=2.65cm, MAXI=3.06cm, PC=1.000
      </PeakPickDetails>
    </PeakList1DHeader>
    <Peak1D F1="3.125164" intensity="2.718063" type="0"/>
  </PeakList1D>
  <PeakList1D>
    <PeakList1DHeader creator="Dawidek" date="2021-05-19T20:15:53" expNo="1" name="DK-124-hx-lc1" owner="" procNo="1" source="C:\Users\dawid_000\Desktop\widma">
      <PeakPickDetails>F1=3.111130ppm, F2=3.052487ppm, MI=1.64cm, MAXI=2.17cm, PC=1.000
      </PeakPickDetails>
    </PeakList1DHeader>
    <Peak1D F1="3.098284" intensity="1.993026" type="0"/>
  </PeakList1D>
  <PeakList1D>
    <PeakList1DHeader creator="Dawidek" date="2021-05-19T20:15:53" expNo="1" name="DK-124-hx-lc1" owner="" procNo="1" source="C:\Users\dawid_000\Desktop\widma">
      <PeakPickDetails>F1=2.851869ppm, F2=2.709893ppm, MI=2.59cm, MAXI=3.72cm, PC=1.000
      </PeakPickDetails>
    </PeakList1DHeader>
    <Peak1D F1="2.799058" intensity="3.263586" type="0"/>
    <Peak1D F1="2.765143" intensity="2.895243" type="0"/>
  </PeakList1D>
  <PeakList1D>
    <PeakList1DHeader creator="Dawidek" date="2021-05-19T20:15:53" expNo="1" name="DK-124-hx-lc1" owner="" procNo="1" source="C:\Users\dawid_000\Desktop\widma">
      <PeakPickDetails>F1=1.673163ppm, F2=1.654096ppm, MI=2.10cm, MAXI=2.58cm, PC=1.000
      </PeakPickDetails>
    </PeakList1DHeader>
    <Peak1D F1="1.658119" intensity="2.270252" type="0"/>
  </PeakList1D>
  <PeakList1D>
    <PeakList1DHeader creator="Dawidek" date="2021-05-19T20:15:53" expNo="1" name="DK-124-hx-lc1" owner="" procNo="1" source="C:\Users\dawid_000\Desktop\widma">
      <PeakPickDetails>F1=1.654096ppm, F2=1.608334ppm, MI=5.28cm, MAXI=6.20cm, PC=1.000
      </PeakPickDetails>
    </PeakList1DHeader>
    <Peak1D F1="1.62766" intensity="5.674886" type="0"/>
  </PeakList1D>
  <PeakList1D>
    <PeakList1DHeader creator="Dawidek" date="2021-05-19T20:15:53" expNo="1" name="DK-124-hx-lc1" owner="" procNo="1" source="C:\Users\dawid_000\Desktop\widma">
      <PeakPickDetails>F1=1.532065ppm, F2=1.502510ppm, MI=5.23cm, MAXI=5.50cm, PC=1.000
      </PeakPickDetails>
    </PeakList1DHeader>
    <Peak1D F1="1.513611" intensity="5.335511" type="0"/>
  </PeakList1D>
  <PeakList1D>
    <PeakList1DHeader creator="Dawidek" date="2021-05-19T20:15:53" expNo="1" name="DK-124-hx-lc1" owner="" procNo="1" source="C:\Users\dawid_000\Desktop\widma">
      <PeakPickDetails>F1=1.479629ppm, F2=1.440541ppm, MI=2.65cm, MAXI=3.33cm, PC=1.000
      </PeakPickDetails>
    </PeakList1DHeader>
    <Peak1D F1="1.475989" intensity="3.109697" type="0"/>
  </PeakList1D>
  <PeakList1D>
    <PeakList1DHeader creator="Dawidek" date="2021-05-19T20:15:53" expNo="1" name="DK-124-hx-lc1" owner="" procNo="1" source="C:\Users\dawid_000\Desktop\widma">
      <PeakPickDetails>F1=0.925722ppm, F2=0.911421ppm, MI=2.10cm, MAXI=3.03cm, PC=1.000
      </PeakPickDetails>
    </PeakList1DHeader>
    <Peak1D F1="0.913632" intensity="2.362323" type="0"/>
  </PeakList1D>
  <PeakList1D>
    <PeakList1DHeader creator="Dawidek" date="2021-05-19T20:15:53" expNo="1" name="DK-124-hx-lc1" owner="" procNo="1" source="C:\Users\dawid_000\Desktop\widma">
      <PeakPickDetails>F1=0.885680ppm, F2=0.874240ppm, MI=2.34cm, MAXI=2.84cm, PC=1.000
      </PeakPickDetails>
    </PeakList1DHeader>
    <Peak1D F1="0.880032" intensity="2.458321" type="0"/>
  </PeakList1D>
</PeakList>
