# Supplementary material for: Chiral Vicinal Diamines Derived from Mefloquine
Source: J Org Chem. 2021 Jul 27;86(15):10654–64. doi: 10.1021/acs.joc.1c01316 (PMC8389910; doi:10.1021/acs.joc.1c01316)
Supplement: Supplementary file 2 — jo1c01316_si_002.zip [file jo1c01316_si_002.zip › 10/1H/pdata/1/peakrng]

P    #regions in PPM
# 2021-05-19 20:15:55 +0200  Dawidek@dom
# low field   high field   mi   maxi
  8.245222906542235  8.203426175772053  3.868  5.474  # for region 1
  8.166354292828064  8.129282409884077  6.515  8.628  # for region 2
  7.756557205100464  7.735530619589493  10.707  14.660  # for region 3
  7.652175227028146  7.5875935715301654  2.151  9.757  # for region 4
  7.4353113245874285  7.2689021010798855  1.451  16.561  # for region 5
  5.589539104467508  5.478427338724366  4.918  6.404  # for region 6
  4.21607422236478  3.8395287940130203  2.017  12.276  # for region 7
  3.3673037896046667  3.333352972294262  1.815  2.261  # for region 8
  3.333352972294262  3.314834344670405  3.897  4.671  # for region 9
  3.3037063074336093  3.282560226573287  1.443  4.344  # for region 10
  3.1821175133660966  3.148166696055692  1.696  2.023  # for region 11
  3.148166696055692  3.1203887546199067  2.648  3.064  # for region 12
  3.111129440807978  3.0524871199990975  1.636  2.172  # for region 13
  2.85186865407398  2.7098925089577426  2.588  3.719  # for region 14
  1.6731632123985598  1.6540958253626787  2.101  2.577  # for region 15
  1.6540958253626787  1.6083340964765642  5.279  6.204  # for region 16
  1.5320645483330402  1.5025100984274247  5.228  5.504  # for region 17
  1.4796292339843673  1.4405410905608114  2.652  3.327  # for region 18
  0.9257216405920237  0.9114211003151129  2.104  3.029  # for region 19
  0.8856801278166735  0.8742396955951449  2.335  2.840  # for region 20
