# Supplementary material for: Chiral Vicinal Diamines Derived from Mefloquine
Source: J Org Chem. 2021 Jul 27;86(15):10654–64. doi: 10.1021/acs.joc.1c01316 (PMC8389910; doi:10.1021/acs.joc.1c01316)
Supplement: Supplementary file 2 — jo1c01316_si_002.zip [file jo1c01316_si_002.zip › 11/11.mol]

10.mol
  ChemDraw05292119282D

 33 36  0  0  0  0  0  0  0  0999 V2000
   -2.5882    1.2361    0.0000 C   0  0  0  0  0  0  0  0  0  0  0  0
   -2.5882    0.4111    0.0000 C   0  0  0  0  0  0  0  0  0  0  0  0
   -1.8737   -0.0014    0.0000 C   0  0  0  0  0  0  0  0  0  0  0  0
   -1.1592    0.4111    0.0000 C   0  0  0  0  0  0  0  0  0  0  0  0
   -1.1592    1.2361    0.0000 C   0  0  0  0  0  0  0  0  0  0  0  0
   -1.8737    1.6486    0.0000 C   0  0  0  0  0  0  0  0  0  0  0  0
   -1.8737   -0.8264    0.0000 N   0  0  0  0  0  0  0  0  0  0  0  0
   -1.1592   -1.2389    0.0000 C   0  0  0  0  0  0  0  0  0  0  0  0
   -0.4447   -0.8264    0.0000 C   0  0  0  0  0  0  0  0  0  0  0  0
   -0.4447   -0.0014    0.0000 C   0  0  0  0  0  0  0  0  0  0  0  0
    0.2697    0.4111    0.0000 C   0  0  0  0  0  0  0  0  0  0  0  0
    0.9842   -0.0014    0.0000 N   0  0  0  0  0  0  0  0  0  0  0  0
    0.2697    1.2361    0.0000 C   0  0  0  0  0  0  0  0  0  0  0  0
    0.9842    1.6486    0.0000 N   0  0  0  0  0  0  0  0  0  0  0  0
    0.9842    2.4736    0.0000 C   0  0  0  0  0  0  0  0  0  0  0  0
    0.2697    2.8861    0.0000 C   0  0  0  0  0  0  0  0  0  0  0  0
   -0.4447    2.4736    0.0000 C   0  0  0  0  0  0  0  0  0  0  0  0
   -0.4447    1.6486    0.0000 C   0  0  0  0  0  0  0  0  0  0  0  0
   -1.1592   -2.0639    0.0000 C   0  0  0  0  0  0  0  0  0  0  0  0
   -1.9814   -2.0639    0.0000 F   0  0  0  0  0  0  0  0  0  0  0  0
   -1.1592   -2.8861    0.0000 F   0  0  0  0  0  0  0  0  0  0  0  0
   -0.3371   -2.0639    0.0000 F   0  0  0  0  0  0  0  0  0  0  0  0
   -3.3026   -0.0014    0.0000 C   0  0  0  0  0  0  0  0  0  0  0  0
   -3.7137    0.7106    0.0000 F   0  0  0  0  0  0  0  0  0  0  0  0
   -4.0146   -0.4125    0.0000 F   0  0  0  0  0  0  0  0  0  0  0  0
   -2.8916   -0.7134    0.0000 F   0  0  0  0  0  0  0  0  0  0  0  0
    2.3703    1.3865    0.0000 C   0  0  0  0  0  0  0  0  0  0  0  0
    2.7814    0.6745    0.0000 C   0  0  0  0  0  0  0  0  0  0  0  0
    3.6036    0.6745    0.0000 C   0  0  0  0  0  0  0  0  0  0  0  0
    4.0146    1.3865    0.0000 C   0  0  0  0  0  0  0  0  0  0  0  0
    3.6036    2.0985    0.0000 C   0  0  0  0  0  0  0  0  0  0  0  0
    2.7814    2.0985    0.0000 C   0  0  0  0  0  0  0  0  0  0  0  0
    1.5482    1.3865    0.0000 C   0  0  0  0  0  0  0  0  0  0  0  0
  1  2  2  0      
  2  3  1  0      
  3  4  2  0      
  4  5  1  0      
  5  6  2  0      
  6  1  1  0      
  3  7  1  0      
  7  8  2  0      
  8  9  1  0      
  9 10  2  0      
 10  4  1  0      
 10 11  1  0      
 11 12  1  6      
 11 13  1  0      
 13 14  1  1      
 14 15  1  0      
 15 16  1  0      
 16 17  1  0      
 17 18  1  0      
 18 13  1  0      
 19 20  1  0      
 19 21  1  0      
 19 22  1  0      
  8 19  1  0      
 23 24  1  0      
 23 25  1  0      
 23 26  1  0      
  2 23  1  0      
 14 33  1  0      
 27 28  2  0      
 28 29  1  0      
 29 30  2  0      
 30 31  1  0      
 31 32  2  0      
 27 32  1  0      
 27 33  1  0      
M  STY  1   1 SUP
M  SLB  1   1   1
M  SAL   1  4  19  20  21  22
M  SBL   1  1  24
M  SMT   1 CF3
M  SBV   1 24  -16.4192   12.2162
M  STY  1   2 SUP
M  SLB  1   2   2
M  SAL   2  4  23  24  25  26
M  SBL   2  1  28
M  SMT   2 CF3
M  SBV   2 28  -17.1337   12.6287
M  STY  1   3 SUP
M  SLB  1   3   3
M  SAL   3  7  27  28  29  30  31  32  33
M  SBL   3  1  29
M  SMT   3 Bn
M  SBV   3 29  -15.8552   12.7791
M  END
