# Supplementary material for: Chiral Vicinal Diamines Derived from Mefloquine
Source: J Org Chem. 2021 Jul 27;86(15):10654–64. doi: 10.1021/acs.joc.1c01316 (PMC8389910; doi:10.1021/acs.joc.1c01316)
Supplement: Supplementary file 2 — jo1c01316_si_002.zip [file jo1c01316_si_002.zip › 11/13C/audita.txt]

##TITLE= Audit trail, TopSpin 4.1.0
##JCAMPDX= 5.01
##ORIGIN= Bruker BioSpin GmbH
##OWNER= Dawidek
$$ C:\Users\dawid_000\Desktop\widma/DK-234Z-lc1-c/13/audita.txt
##AUDIT TRAIL=  $$ (NUMBER, WHEN, WHO, WHERE, PROCESS, VERSION, WHAT)
(   1,<2021-05-26 17:50:42.098 +0200>,<Dawidek>,<dom>,<jconv>,<TopSpin 4.1.0>,
      <jconv created from
       C:\Users\dawid_000\Desktop\widma\DK-234Z-lc1-c_carbon-1-1.bin
       data hash MD5: 128K
       AE B0 A6 F1 7E FA 19 11 5B 30 F1 20 D5 67 EC A9CAT service failure
       >)
##END=

$$ hash MD5
$$ 1F AE 16 99 EB 0C 61 09 94 7A 2A 83 72 A0 49 45
