# Supplementary material for: Chiral Vicinal Diamines Derived from Mefloquine
Source: J Org Chem. 2021 Jul 27;86(15):10654–64. doi: 10.1021/acs.joc.1c01316 (PMC8389910; doi:10.1021/acs.joc.1c01316)
Supplement: Supplementary file 2 — jo1c01316_si_002.zip [file jo1c01316_si_002.zip › 11/13C/pdata/1/auditp.txt]

##TITLE= Audit trail, TopSpin 4.1.0
##JCAMPDX= 5.01
##ORIGIN= Bruker BioSpin GmbH
##OWNER= Dawidek
$$ C:\Users\dawid_000\Desktop\widma/DK-234Z-lc1-c/13/pdata/1/auditp.txt
##AUDIT TRAIL=  $$ (NUMBER, WHEN, WHO, WHERE, PROCESS, VERSION, WHAT)
(   1,<2021-05-26 17:50:42.098 +0200>,<Dawidek>,<dom>,<jconv>,<TopSpin 4.1.0>,
      <jconv created from
       C:\Users\dawid_000\Desktop\widma\DK-234Z-lc1-c_carbon-1-1.bin
       data hash MD5: 128K
       AE B0 A6 F1 7E FA 19 11 5B 30 F1 20 D5 67 EC A9CAT service failure
       >)
(   2,<2021-05-26 17:50:46.097 +0200>,<Dawidek>,<dom>,<proc1d>,<TopSpin 4.1.0>,
      <CAT service failure
       Start of raw data processing
       em BC_mod = 2 LB = 0.3 SI = 128K 
       data hash MD5: 128K
       EA FF 76 41 A7 4A F8 41 CB 49 3B 82 2E 07 3E 5E>)
(   3,<2021-05-26 17:50:47.683 +0200>,<Dawidek>,<dom>,<proc1d>,<TopSpin 4.1.0>,
      <CAT service failure
       ft FT_mod = 6 PKNL = 0 SI = 128K REVERSE 
       data hash MD5: 128K
       86 35 74 9F 5A 28 5B DE 65 3C D2 92 63 0F 14 10>)
(   4,<2021-05-26 17:50:51.804 +0200>,<Dawidek>,<dom>,<proc1d>,<TopSpin 4.1.0>,
      <CAT service failure
       apk 
       data hash MD5: 128K
       D2 70 E7 80 8F 18 9A BB BC 11 91 3F 2F C3 04 F5>)
(   5,<2021-05-26 17:50:54.822 +0200>,<Dawidek>,<dom>,<proc1d>,<TopSpin 4.1.0>,
      <CAT service failure
       abs n ABSG = 5 
       data hash MD5: 128K
       98 E3 D4 57 EF CC 3D 36 B9 A4 E5 F0 7D 11 6D 1E>)
(   6,<2021-05-26 17:51:06.575 +0200>,<Dawidek>,<dom>,<proc1d>,<TopSpin 4.1.0>,
      <CAT service failure
       Start of raw data processing
       efp BC_mod = 2 LB = 0.3 FT_mod = 6 PKNL = 0 REVERSE PHC0 = -54.66404 PHC1 = 7000 SI = 128K 
       data hash MD5: 128K
       92 57 F5 DD 6D 57 F7 DA 1F E9 36 10 E6 AC 86 C6>)
(   7,<2021-05-26 17:51:13.481 +0200>,<Dawidek>,<dom>,<proc1d>,<TopSpin 4.1.0>,
      <CAT service failure
       apk 
       data hash MD5: 128K
       DA 8C A4 95 E9 17 BE AF 1B 90 B6 35 C9 F2 B9 24>)
(   8,<2021-05-26 17:51:47.157 +0200>,<Dawidek>,<dom>,<dataserver>,<TopSpin 4.1.0>,
      <CAT service failure
       Spectrum calibrated, SF was set. Old value: 100.515250 New value: 100.515248. Peak list modified: Yes
       data hash MD5: 128K
       DA 8C A4 95 E9 17 BE AF 1B 90 B6 35 C9 F2 B9 24>)
(   9,<2021-05-26 17:51:47.188 +0200>,<Dawidek>,<dom>,<dataserver>,<TopSpin 4.1.0>,
      <CAT service failure
       Spectrum calibrated, OFFSET was set. Old value: 287.298000 New value: 287.327388. Peak list modified: Yes
       data hash MD5: 128K
       DA 8C A4 95 E9 17 BE AF 1B 90 B6 35 C9 F2 B9 24>)
##END=

$$ hash MD5
$$ 72 53 5A 83 63 65 88 73 81 D0 0D C3 DC 71 4E 7E
