# Supplementary material for: Chiral Vicinal Diamines Derived from Mefloquine
Source: J Org Chem. 2021 Jul 27;86(15):10654–64. doi: 10.1021/acs.joc.1c01316 (PMC8389910; doi:10.1021/acs.joc.1c01316)
Supplement: Supplementary file 2 — jo1c01316_si_002.zip [file jo1c01316_si_002.zip › 11/13C/pdata/1/peaklist.xml]

<?xml version="1.0" encoding="UTF-8"?>
<PeakList modified="2021-05-26T18:23:14">
  <PeakList1D>
    <PeakList1DHeader creator="Dawidek" date="2021-05-26T18:23:14" expNo="13" name="DK-234Z-lc1-c" owner="" procNo="1" source="C:\Users\dawid_000\Desktop\widma">
      <PeakPickDetails>F1=156.478348ppm, F2=153.338531ppm, MI=1.23cm, MAXI=2.78cm, PC=1.000
      </PeakPickDetails>
    </PeakList1DHeader>
    <Peak1D F1="154.469101" intensity="1.599481" type="0"/>
  </PeakList1D>
  <PeakList1D>
    <PeakList1DHeader creator="Dawidek" date="2021-05-26T18:23:14" expNo="13" name="DK-234Z-lc1-c" owner="" procNo="1" source="C:\Users\dawid_000\Desktop\widma">
      <PeakPickDetails>F1=150.006485ppm, F2=147.058899ppm, MI=0.05cm, MAXI=1.43cm, PC=1.000
      </PeakPickDetails>
    </PeakList1DHeader>
    <Peak1D F1="148.818665" intensity="0.1371101" type="0"/>
    <Peak1D F1="148.469162" intensity="0.5126352" type="0"/>
    <Peak1D F1="148.12117" intensity="0.524092" type="0"/>
    <Peak1D F1="147.773056" intensity="0.1609605" type="0"/>
  </PeakList1D>
  <PeakList1D>
    <PeakList1DHeader creator="Dawidek" date="2021-05-26T18:23:14" expNo="13" name="DK-234Z-lc1-c" owner="" procNo="1" source="C:\Users\dawid_000\Desktop\widma">
      <PeakPickDetails>F1=145.136551ppm, F2=143.150146ppm, MI=0.60cm, MAXI=1.23cm, PC=1.000
      </PeakPickDetails>
    </PeakList1DHeader>
    <Peak1D F1="144.251343" intensity="0.7256958" type="0"/>
  </PeakList1D>
  <PeakList1D>
    <PeakList1DHeader creator="Dawidek" date="2021-05-26T18:23:14" expNo="13" name="DK-234Z-lc1-c" owner="" procNo="1" source="C:\Users\dawid_000\Desktop\widma">
      <PeakPickDetails>F1=140.651108ppm, F2=138.600601ppm, MI=2.28cm, MAXI=3.16cm, PC=1.000
      </PeakPickDetails>
    </PeakList1DHeader>
    <Peak1D F1="139.75235" intensity="2.447098" type="0"/>
  </PeakList1D>
  <PeakList1D>
    <PeakList1DHeader creator="Dawidek" date="2021-05-26T18:23:14" expNo="13" name="DK-234Z-lc1-c" owner="" procNo="1" source="C:\Users\dawid_000\Desktop\widma">
      <PeakPickDetails>F1=130.719025ppm, F2=130.506683ppm, MI=10.78cm, MAXI=18.06cm, PC=1.000
      </PeakPickDetails>
    </PeakList1DHeader>
  </PeakList1D>
  <PeakList1D>
    <PeakList1DHeader creator="Dawidek" date="2021-05-26T18:23:14" expNo="13" name="DK-234Z-lc1-c" owner="" procNo="1" source="C:\Users\dawid_000\Desktop\widma">
      <PeakPickDetails>F1=130.506683ppm, F2=129.179428ppm, MI=0.11cm, MAXI=0.63cm, PC=1.000
      </PeakPickDetails>
    </PeakList1DHeader>
    <Peak1D F1="129.922516" intensity="0.1388849" type="0"/>
    <Peak1D F1="129.624847" intensity="0.4509476" type="0"/>
    <Peak1D F1="129.32663" intensity="0.4990835" type="0"/>
  </PeakList1D>
  <PeakList1D>
    <PeakList1DHeader creator="Dawidek" date="2021-05-26T18:23:14" expNo="13" name="DK-234Z-lc1-c" owner="" procNo="1" source="C:\Users\dawid_000\Desktop\widma">
      <PeakPickDetails>F1=129.179428ppm, F2=129.030746ppm, MI=10.78cm, MAXI=18.06cm, PC=1.000
      </PeakPickDetails>
    </PeakList1DHeader>
  </PeakList1D>
  <PeakList1D>
    <PeakList1DHeader creator="Dawidek" date="2021-05-26T18:23:14" expNo="13" name="DK-234Z-lc1-c" owner="" procNo="1" source="C:\Users\dawid_000\Desktop\widma">
      <PeakPickDetails>F1=129.030746ppm, F2=129.024551ppm, MI=0.28cm, MAXI=0.35cm, PC=1.000
      </PeakPickDetails>
    </PeakList1DHeader>
    <Peak1D F1="129.026413" intensity="0.3042035" type="0"/>
  </PeakList1D>
  <PeakList1D>
    <PeakList1DHeader creator="Dawidek" date="2021-05-26T18:23:14" expNo="13" name="DK-234Z-lc1-c" owner="" procNo="1" source="C:\Users\dawid_000\Desktop\widma">
      <PeakPickDetails>F1=129.024551ppm, F2=128.899017ppm, MI=10.78cm, MAXI=18.06cm, PC=1.000
      </PeakPickDetails>
    </PeakList1DHeader>
    <Peak1D F1="128.965073" intensity="13.73123" type="0"/>
  </PeakList1D>
  <PeakList1D>
    <PeakList1DHeader creator="Dawidek" date="2021-05-26T18:23:14" expNo="13" name="DK-234Z-lc1-c" owner="" procNo="1" source="C:\Users\dawid_000\Desktop\widma">
      <PeakPickDetails>F1=128.899017ppm, F2=128.888199ppm, MI=0.27cm, MAXI=0.81cm, PC=1.000
      </PeakPickDetails>
    </PeakList1DHeader>
    <Peak1D F1="128.889221" intensity="0.5229577" type="0"/>
  </PeakList1D>
  <PeakList1D>
    <PeakList1DHeader creator="Dawidek" date="2021-05-26T18:23:14" expNo="13" name="DK-234Z-lc1-c" owner="" procNo="1" source="C:\Users\dawid_000\Desktop\widma">
      <PeakPickDetails>F1=128.888199ppm, F2=128.880463ppm, MI=-0.04cm, MAXI=0.00cm, PC=1.000
      </PeakPickDetails>
    </PeakList1DHeader>
  </PeakList1D>
  <PeakList1D>
    <PeakList1DHeader creator="Dawidek" date="2021-05-26T18:23:14" expNo="13" name="DK-234Z-lc1-c" owner="" procNo="1" source="C:\Users\dawid_000\Desktop\widma">
      <PeakPickDetails>F1=128.880463ppm, F2=128.821426ppm, MI=-0.04cm, MAXI=1.90cm, PC=1.000
      </PeakPickDetails>
    </PeakList1DHeader>
    <Peak1D F1="128.834656" intensity="1.456227" type="0"/>
  </PeakList1D>
  <PeakList1D>
    <PeakList1DHeader creator="Dawidek" date="2021-05-26T18:23:14" expNo="13" name="DK-234Z-lc1-c" owner="" procNo="1" source="C:\Users\dawid_000\Desktop\widma">
      <PeakPickDetails>F1=128.821426ppm, F2=128.789764ppm, MI=1.61cm, MAXI=1.90cm, PC=1.000
      </PeakPickDetails>
    </PeakList1DHeader>
  </PeakList1D>
  <PeakList1D>
    <PeakList1DHeader creator="Dawidek" date="2021-05-26T18:23:14" expNo="13" name="DK-234Z-lc1-c" owner="" procNo="1" source="C:\Users\dawid_000\Desktop\widma">
      <PeakPickDetails>F1=128.789764ppm, F2=128.777893ppm, MI=1.19cm, MAXI=2.09cm, PC=1.000
      </PeakPickDetails>
    </PeakList1DHeader>
    <Peak1D F1="128.779984" intensity="1.515698" type="0"/>
  </PeakList1D>
  <PeakList1D>
    <PeakList1DHeader creator="Dawidek" date="2021-05-26T18:23:14" expNo="13" name="DK-234Z-lc1-c" owner="" procNo="1" source="C:\Users\dawid_000\Desktop\widma">
      <PeakPickDetails>F1=128.777893ppm, F2=128.773926ppm, MI=-0.04cm, MAXI=0.00cm, PC=1.000
      </PeakPickDetails>
    </PeakList1DHeader>
  </PeakList1D>
  <PeakList1D>
    <PeakList1DHeader creator="Dawidek" date="2021-05-26T18:23:14" expNo="13" name="DK-234Z-lc1-c" owner="" procNo="1" source="C:\Users\dawid_000\Desktop\widma">
      <PeakPickDetails>F1=128.773926ppm, F2=128.755219ppm, MI=-0.04cm, MAXI=1.90cm, PC=1.000
      </PeakPickDetails>
    </PeakList1DHeader>
  </PeakList1D>
  <PeakList1D>
    <PeakList1DHeader creator="Dawidek" date="2021-05-26T18:23:14" expNo="13" name="DK-234Z-lc1-c" owner="" procNo="1" source="C:\Users\dawid_000\Desktop\widma">
      <PeakPickDetails>F1=128.755219ppm, F2=128.733566ppm, MI=10.78cm, MAXI=18.06cm, PC=1.000
      </PeakPickDetails>
    </PeakList1DHeader>
  </PeakList1D>
  <PeakList1D>
    <PeakList1DHeader creator="Dawidek" date="2021-05-26T18:23:14" expNo="13" name="DK-234Z-lc1-c" owner="" procNo="1" source="C:\Users\dawid_000\Desktop\widma">
      <PeakPickDetails>F1=128.733566ppm, F2=128.724289ppm, MI=0.67cm, MAXI=0.84cm, PC=1.000
      </PeakPickDetails>
    </PeakList1DHeader>
    <Peak1D F1="128.725067" intensity="0.7375357" type="0"/>
  </PeakList1D>
  <PeakList1D>
    <PeakList1DHeader creator="Dawidek" date="2021-05-26T18:23:14" expNo="13" name="DK-234Z-lc1-c" owner="" procNo="1" source="C:\Users\dawid_000\Desktop\widma">
      <PeakPickDetails>F1=128.724289ppm, F2=128.718964ppm, MI=10.78cm, MAXI=18.06cm, PC=1.000
      </PeakPickDetails>
    </PeakList1DHeader>
  </PeakList1D>
  <PeakList1D>
    <PeakList1DHeader creator="Dawidek" date="2021-05-26T18:23:14" expNo="13" name="DK-234Z-lc1-c" owner="" procNo="1" source="C:\Users\dawid_000\Desktop\widma">
      <PeakPickDetails>F1=128.718964ppm, F2=128.709656ppm, MI=0.86cm, MAXI=1.32cm, PC=1.000
      </PeakPickDetails>
    </PeakList1DHeader>
    <Peak1D F1="128.712646" intensity="0.9560708" type="0"/>
  </PeakList1D>
  <PeakList1D>
    <PeakList1DHeader creator="Dawidek" date="2021-05-26T18:23:14" expNo="13" name="DK-234Z-lc1-c" owner="" procNo="1" source="C:\Users\dawid_000\Desktop\widma">
      <PeakPickDetails>F1=128.709656ppm, F2=128.603882ppm, MI=10.78cm, MAXI=18.06cm, PC=1.000
      </PeakPickDetails>
    </PeakList1DHeader>
    <Peak1D F1="128.619797" intensity="15.0" type="0"/>
  </PeakList1D>
  <PeakList1D>
    <PeakList1DHeader creator="Dawidek" date="2021-05-26T18:23:14" expNo="13" name="DK-234Z-lc1-c" owner="" procNo="1" source="C:\Users\dawid_000\Desktop\widma">
      <PeakPickDetails>F1=128.603882ppm, F2=128.509918ppm, MI=1.77cm, MAXI=2.23cm, PC=1.000
      </PeakPickDetails>
    </PeakList1DHeader>
    <Peak1D F1="128.560638" intensity="1.980906" type="0"/>
  </PeakList1D>
  <PeakList1D>
    <PeakList1DHeader creator="Dawidek" date="2021-05-26T18:23:14" expNo="13" name="DK-234Z-lc1-c" owner="" procNo="1" source="C:\Users\dawid_000\Desktop\widma">
      <PeakPickDetails>F1=128.509918ppm, F2=128.113266ppm, MI=10.78cm, MAXI=18.06cm, PC=1.000
      </PeakPickDetails>
    </PeakList1DHeader>
  </PeakList1D>
  <PeakList1D>
    <PeakList1DHeader creator="Dawidek" date="2021-05-26T18:23:14" expNo="13" name="DK-234Z-lc1-c" owner="" procNo="1" source="C:\Users\dawid_000\Desktop\widma">
      <PeakPickDetails>F1=128.113266ppm, F2=127.765137ppm, MI=0.19cm, MAXI=0.33cm, PC=1.000
      </PeakPickDetails>
    </PeakList1DHeader>
    <Peak1D F1="127.863579" intensity="0.2238003" type="0"/>
  </PeakList1D>
  <PeakList1D>
    <PeakList1DHeader creator="Dawidek" date="2021-05-26T18:23:14" expNo="13" name="DK-234Z-lc1-c" owner="" procNo="1" source="C:\Users\dawid_000\Desktop\widma">
      <PeakPickDetails>F1=127.765137ppm, F2=125.893913ppm, MI=3.22cm, MAXI=7.81cm, PC=1.000
      </PeakPickDetails>
    </PeakList1DHeader>
    <Peak1D F1="127.346397" intensity="6.538067" type="0"/>
    <Peak1D F1="126.562119" intensity="4.069465" type="0"/>
  </PeakList1D>
  <PeakList1D>
    <PeakList1DHeader creator="Dawidek" date="2021-05-26T18:23:14" expNo="13" name="DK-234Z-lc1-c" owner="" procNo="1" source="C:\Users\dawid_000\Desktop\widma">
      <PeakPickDetails>F1=125.893913ppm, F2=123.171761ppm, MI=0.11cm, MAXI=0.90cm, PC=1.000
      </PeakPickDetails>
    </PeakList1DHeader>
    <Peak1D F1="125.538933" intensity="0.1725304" type="0"/>
    <Peak1D F1="125.141655" intensity="0.6173299" type="0"/>
  </PeakList1D>
  <PeakList1D>
    <PeakList1DHeader creator="Dawidek" date="2021-05-26T18:23:14" expNo="13" name="DK-234Z-lc1-c" owner="" procNo="1" source="C:\Users\dawid_000\Desktop\widma">
      <PeakPickDetails>F1=123.171761ppm, F2=122.694260ppm, MI=0.48cm, MAXI=0.89cm, PC=1.000
      </PeakPickDetails>
    </PeakList1DHeader>
    <Peak1D F1="122.797752" intensity="0.5071424" type="0"/>
  </PeakList1D>
  <PeakList1D>
    <PeakList1DHeader creator="Dawidek" date="2021-05-26T18:23:14" expNo="13" name="DK-234Z-lc1-c" owner="" procNo="1" source="C:\Users\dawid_000\Desktop\widma">
      <PeakPickDetails>F1=122.694260ppm, F2=122.608551ppm, MI=0.11cm, MAXI=0.35cm, PC=1.000
      </PeakPickDetails>
    </PeakList1DHeader>
  </PeakList1D>
  <PeakList1D>
    <PeakList1DHeader creator="Dawidek" date="2021-05-26T18:23:14" expNo="13" name="DK-234Z-lc1-c" owner="" procNo="1" source="C:\Users\dawid_000\Desktop\widma">
      <PeakPickDetails>F1=122.608551ppm, F2=122.588364ppm, MI=0.11cm, MAXI=0.90cm, PC=1.000
      </PeakPickDetails>
    </PeakList1DHeader>
  </PeakList1D>
  <PeakList1D>
    <PeakList1DHeader creator="Dawidek" date="2021-05-26T18:23:14" expNo="13" name="DK-234Z-lc1-c" owner="" procNo="1" source="C:\Users\dawid_000\Desktop\widma">
      <PeakPickDetails>F1=122.588364ppm, F2=122.367912ppm, MI=0.53cm, MAXI=0.74cm, PC=1.000
      </PeakPickDetails>
    </PeakList1DHeader>
    <Peak1D F1="122.419411" intensity="0.5725232" type="0"/>
  </PeakList1D>
  <PeakList1D>
    <PeakList1DHeader creator="Dawidek" date="2021-05-26T18:23:14" expNo="13" name="DK-234Z-lc1-c" owner="" procNo="1" source="C:\Users\dawid_000\Desktop\widma">
      <PeakPickDetails>F1=122.367912ppm, F2=122.265732ppm, MI=0.11cm, MAXI=0.44cm, PC=1.000
      </PeakPickDetails>
    </PeakList1DHeader>
  </PeakList1D>
  <PeakList1D>
    <PeakList1DHeader creator="Dawidek" date="2021-05-26T18:23:14" expNo="13" name="DK-234Z-lc1-c" owner="" procNo="1" source="C:\Users\dawid_000\Desktop\widma">
      <PeakPickDetails>F1=122.265732ppm, F2=119.344650ppm, MI=0.11cm, MAXI=0.90cm, PC=1.000
      </PeakPickDetails>
    </PeakList1DHeader>
    <Peak1D F1="120.056671" intensity="0.4617614" type="0"/>
    <Peak1D F1="119.697311" intensity="0.1660518" type="0"/>
  </PeakList1D>
  <PeakList1D>
    <PeakList1DHeader creator="Dawidek" date="2021-05-26T18:23:14" expNo="13" name="DK-234Z-lc1-c" owner="" procNo="1" source="C:\Users\dawid_000\Desktop\widma">
      <PeakPickDetails>F1=118.223816ppm, F2=117.451668ppm, MI=1.31cm, MAXI=2.68cm, PC=1.000
      </PeakPickDetails>
    </PeakList1DHeader>
  </PeakList1D>
  <PeakList1D>
    <PeakList1DHeader creator="Dawidek" date="2021-05-26T18:23:14" expNo="13" name="DK-234Z-lc1-c" owner="" procNo="1" source="C:\Users\dawid_000\Desktop\widma">
      <PeakPickDetails>F1=117.451668ppm, F2=117.255844ppm, MI=0.13cm, MAXI=0.19cm, PC=1.000
      </PeakPickDetails>
    </PeakList1DHeader>
    <Peak1D F1="117.315536" intensity="0.1585092" type="0"/>
  </PeakList1D>
  <PeakList1D>
    <PeakList1DHeader creator="Dawidek" date="2021-05-26T18:23:14" expNo="13" name="DK-234Z-lc1-c" owner="" procNo="1" source="C:\Users\dawid_000\Desktop\widma">
      <PeakPickDetails>F1=117.255844ppm, F2=117.238045ppm, MI=1.31cm, MAXI=2.68cm, PC=1.000
      </PeakPickDetails>
    </PeakList1DHeader>
  </PeakList1D>
  <PeakList1D>
    <PeakList1DHeader creator="Dawidek" date="2021-05-26T18:23:14" expNo="13" name="DK-234Z-lc1-c" owner="" procNo="1" source="C:\Users\dawid_000\Desktop\widma">
      <PeakPickDetails>F1=117.238045ppm, F2=117.175827ppm, MI=0.55cm, MAXI=1.03cm, PC=1.000
      </PeakPickDetails>
    </PeakList1DHeader>
  </PeakList1D>
  <PeakList1D>
    <PeakList1DHeader creator="Dawidek" date="2021-05-26T18:23:14" expNo="13" name="DK-234Z-lc1-c" owner="" procNo="1" source="C:\Users\dawid_000\Desktop\widma">
      <PeakPickDetails>F1=117.175827ppm, F2=117.144722ppm, MI=1.63cm, MAXI=1.86cm, PC=1.000
      </PeakPickDetails>
    </PeakList1DHeader>
    <Peak1D F1="117.173126" intensity="1.655405" type="0"/>
    <Peak1D F1="117.152817" intensity="1.640578" type="0"/>
  </PeakList1D>
  <PeakList1D>
    <PeakList1DHeader creator="Dawidek" date="2021-05-26T18:23:14" expNo="13" name="DK-234Z-lc1-c" owner="" procNo="1" source="C:\Users\dawid_000\Desktop\widma">
      <PeakPickDetails>F1=117.144722ppm, F2=117.098053ppm, MI=0.61cm, MAXI=0.85cm, PC=1.000
      </PeakPickDetails>
    </PeakList1DHeader>
    <Peak1D F1="117.133148" intensity="0.7237503" type="0"/>
  </PeakList1D>
  <PeakList1D>
    <PeakList1DHeader creator="Dawidek" date="2021-05-26T18:23:14" expNo="13" name="DK-234Z-lc1-c" owner="" procNo="1" source="C:\Users\dawid_000\Desktop\widma">
      <PeakPickDetails>F1=117.098053ppm, F2=116.621872ppm, MI=1.31cm, MAXI=2.68cm, PC=1.000
      </PeakPickDetails>
    </PeakList1DHeader>
  </PeakList1D>
  <PeakList1D>
    <PeakList1DHeader creator="Dawidek" date="2021-05-26T18:23:14" expNo="13" name="DK-234Z-lc1-c" owner="" procNo="1" source="C:\Users\dawid_000\Desktop\widma">
      <PeakPickDetails>F1=64.487724ppm, F2=63.022091ppm, MI=0.85cm, MAXI=1.38cm, PC=1.000
      </PeakPickDetails>
    </PeakList1DHeader>
    <Peak1D F1="63.584984" intensity="0.9396021" type="0"/>
  </PeakList1D>
  <PeakList1D>
    <PeakList1DHeader creator="Dawidek" date="2021-05-26T18:23:14" expNo="13" name="DK-234Z-lc1-c" owner="" procNo="1" source="C:\Users\dawid_000\Desktop\widma">
      <PeakPickDetails>F1=56.388187ppm, F2=55.308250ppm, MI=1.90cm, MAXI=3.37cm, PC=1.000
      </PeakPickDetails>
    </PeakList1DHeader>
    <Peak1D F1="55.559555" intensity="1.962353" type="0"/>
  </PeakList1D>
  <PeakList1D>
    <PeakList1DHeader creator="Dawidek" date="2021-05-26T18:23:14" expNo="13" name="DK-234Z-lc1-c" owner="" procNo="1" source="C:\Users\dawid_000\Desktop\widma">
      <PeakPickDetails>F1=52.916958ppm, F2=51.759884ppm, MI=0.90cm, MAXI=1.18cm, PC=1.000
      </PeakPickDetails>
    </PeakList1DHeader>
    <Peak1D F1="52.083996" intensity="0.9175542" type="0"/>
  </PeakList1D>
  <PeakList1D>
    <PeakList1DHeader creator="Dawidek" date="2021-05-26T18:23:14" expNo="13" name="DK-234Z-lc1-c" owner="" procNo="1" source="C:\Users\dawid_000\Desktop\widma">
      <PeakPickDetails>F1=47.825825ppm, F2=45.897362ppm, MI=3.26cm, MAXI=3.77cm, PC=1.000
      </PeakPickDetails>
    </PeakList1DHeader>
    <Peak1D F1="47.039509" intensity="3.366236" type="0"/>
  </PeakList1D>
  <PeakList1D>
    <PeakList1DHeader creator="Dawidek" date="2021-05-26T18:23:14" expNo="13" name="DK-234Z-lc1-c" owner="" procNo="1" source="C:\Users\dawid_000\Desktop\widma">
      <PeakPickDetails>F1=25.764235ppm, F2=13.807778ppm, MI=3.10cm, MAXI=5.84cm, PC=1.000
      </PeakPickDetails>
    </PeakList1DHeader>
    <Peak1D F1="22.142723" intensity="3.259105" type="0"/>
    <Peak1D F1="21.040489" intensity="3.561303" type="0"/>
    <Peak1D F1="19.147673" intensity="4.827252" type="0"/>
  </PeakList1D>
</PeakList>
