# Supplementary material for: Chiral Vicinal Diamines Derived from Mefloquine
Source: J Org Chem. 2021 Jul 27;86(15):10654–64. doi: 10.1021/acs.joc.1c01316 (PMC8389910; doi:10.1021/acs.joc.1c01316)
Supplement: Supplementary file 2 — jo1c01316_si_002.zip [file jo1c01316_si_002.zip › 11/13C/pdata/1/peakrng]

P    #regions in PPM
# 2021-05-26 18:23:41 +0200  Dawidek@dom
# low field   high field   mi   maxi
  156.47835504209635  153.3385354691796  1.228  2.781  # for region 1
  150.00648204485975  147.05889632334606  0.050  1.428  # for region 2
  145.1365578093154  143.15014134481706  0.601  1.228  # for region 3
  140.65110127657718  138.60060686161114  2.280  3.157  # for region 4
  130.71901895408539  130.5066908204611  10.785  18.055  # for region 5
  130.5066908204611  129.17943037697194  0.112  0.626  # for region 6
  129.17943037697194  129.0307391313689  10.785  18.055  # for region 7
  129.0307391313689  129.0245547592863  0.285  0.348  # for region 8
  129.0245547592863  128.89901795463572  10.785  18.055  # for region 9
  128.89901795463572  128.88820422543276  0.266  0.806  # for region 10
  128.88819422543276  128.88046299028778  -0.044  0.000  # for region 11
  128.88046299028778  128.82142005096546  -0.044  1.896  # for region 12
  128.82142005096546  128.7897608177261  1.609  1.896  # for region 13
  128.7897608177261  128.77789860526133  1.192  2.086  # for region 14
  128.77788860526132  128.7739312011064  -0.044  0.000  # for region 15
  128.7739312011064  128.75521698093914  -0.044  1.896  # for region 16
  128.75521698093914  128.7335695225332  10.785  18.055  # for region 17
  128.7335695225332  128.72429204035924  0.673  0.841  # for region 18
  128.72429204035924  128.71897114087733  10.785  18.055  # for region 19
  128.71897114087733  128.70965416642292  0.864  1.317  # for region 20
  128.70965416642292  128.60387839198876  10.785  18.055  # for region 21
  128.60387839198876  128.509922540629  1.772  2.232  # for region 22
  128.509922540629  128.11327034859536  10.785  18.055  # for region 23
  128.11327034859536  127.76513646177854  0.186  0.328  # for region 24
  127.76513646177854  125.89391682013805  3.218  7.806  # for region 25
  125.89391682013805  123.17176353339481  0.112  0.901  # for region 26
  123.17176353339481  122.69425868470671  0.482  0.889  # for region 27
  122.69425868470671  122.60855268622423  0.112  0.354  # for region 28
  122.60855268622423  122.58836266126714  0.112  0.901  # for region 29
  122.58836266126714  122.36791603885845  0.531  0.735  # for region 30
  122.36791603885845  122.2657286922943  0.112  0.438  # for region 31
  122.2657286922943  119.34464807439633  0.112  0.901  # for region 32
  118.22381861288605  117.45167006482978  1.311  2.681  # for region 33
  117.45167006482978  117.25584475349532  0.127  0.194  # for region 34
  117.25584475349532  117.23804851740746  1.311  2.681  # for region 35
  117.23804851740746  117.17582890333942  0.551  1.035  # for region 36
  117.17582890333942  117.1447190963054  1.631  1.862  # for region 37
  117.1447190963054  117.09805438575437  0.611  0.849  # for region 38
  117.09805438575437  116.62186985119384  1.311  2.681  # for region 39
  64.4877228388326  63.02209277431368  0.849  1.385  # for region 40
  56.388188271754345  55.30825032947725  1.896  3.371  # for region 41
  52.91695917157795  51.75988280485248  0.902  1.178  # for region 42
  47.8258231579859  45.89736254677679  3.262  3.769  # for region 43
  25.764233765753694  13.80777797625722  3.099  5.840  # for region 44
