# Supplementary material for: Chiral Vicinal Diamines Derived from Mefloquine
Source: J Org Chem. 2021 Jul 27;86(15):10654–64. doi: 10.1021/acs.joc.1c01316 (PMC8389910; doi:10.1021/acs.joc.1c01316)
Supplement: Supplementary file 2 — jo1c01316_si_002.zip [file jo1c01316_si_002.zip › 11/19F/audita.txt]

##TITLE= Audit trail, TopSpin 4.1.0
##JCAMPDX= 5.01
##ORIGIN= Bruker BioSpin GmbH
##OWNER= Dawidek
$$ C:/Users/dawid_000/Desktop/widma/DK-234B-LC1/19/audita.txt
##AUDIT TRAIL=  $$ (NUMBER, WHEN, WHO, WHERE, PROCESS, VERSION, WHAT)
(   1,<2021-05-15 10:26:09.656 +0200>,<Dawidek>,<dom>,<jconv>,<TopSpin 4.1.0>,
      <jconv created from
       C:\Users\dawid_000\Desktop\widma\DK 234 B LC1_Fluor-1-1.bin
       data hash MD5: 512K
       26 62 BC E0 2A 35 04 D5 D8 02 CF E8 D1 D8 C2 68CAT service failure
       >)
##END=

$$ hash MD5
$$ 56 93 B2 F6 BF 72 43 D8 21 87 25 1E FD 7C 91 30
