# Supplementary material for: Chiral Vicinal Diamines Derived from Mefloquine
Source: J Org Chem. 2021 Jul 27;86(15):10654–64. doi: 10.1021/acs.joc.1c01316 (PMC8389910; doi:10.1021/acs.joc.1c01316)
Supplement: Supplementary file 2 — jo1c01316_si_002.zip [file jo1c01316_si_002.zip › 11/19F/pdata/1/auditp.txt]

##TITLE= Audit trail, TopSpin 4.1.0
##JCAMPDX= 5.01
##ORIGIN= Bruker BioSpin GmbH
##OWNER= Dawidek
$$ C:\Users\dawid_000\Desktop\widma/DK-234B-lc1/19/pdata/1/auditp.txt
##AUDIT TRAIL=  $$ (NUMBER, WHEN, WHO, WHERE, PROCESS, VERSION, WHAT)
(   1,<2021-05-15 10:26:09.656 +0200>,<Dawidek>,<dom>,<jconv>,<TopSpin 4.1.0>,
      <jconv created from
       C:\Users\dawid_000\Desktop\widma\DK 234 B LC1_Fluor-1-1.bin
       data hash MD5: 512K
       26 62 BC E0 2A 35 04 D5 D8 02 CF E8 D1 D8 C2 68CAT service failure
       >)
(   2,<2021-05-15 10:26:22.483 +0200>,<Dawidek>,<dom>,<proc1d>,<TopSpin 4.1.0>,
      <CAT service failure
       Start of raw data processing
       efp BC_mod = 2 LB = 0.3 FT_mod = 6 PKNL = 0 REVERSE PHC0 = 0 PHC1 = 7000 SI = 512K 
       data hash MD5: 512K
       3B 35 1E 75 67 73 97 67 27 F7 E1 20 92 01 DC 11>)
(   3,<2021-05-15 10:26:30.327 +0200>,<Dawidek>,<dom>,<proc1d>,<TopSpin 4.1.0>,
      <CAT service failure
       apk 
       data hash MD5: 512K
       EE 22 61 50 7C AF 5D E7 74 E9 FB 51 88 5D F9 B6>)
(   4,<2021-05-15 10:27:48.729 +0200>,<Dawidek>,<dom>,<dataserver>,<TopSpin 4.1.0>,
      <CAT service failure
       Spectrum calibrated, SF was set. Old value: 376.208671 New value: 376.209094. Peak list modified: Yes
       data hash MD5: 512K
       EE 22 61 50 7C AF 5D E7 74 E9 FB 51 88 5D F9 B6>)
(   5,<2021-05-15 10:27:48.792 +0200>,<Dawidek>,<dom>,<dataserver>,<TopSpin 4.1.0>,
      <CAT service failure
       Spectrum calibrated, OFFSET was set. Old value: 151.724000 New value: 150.598633. Peak list modified: Yes
       data hash MD5: 512K
       EE 22 61 50 7C AF 5D E7 74 E9 FB 51 88 5D F9 B6>)
(   6,<2021-05-15 10:30:15.800 +0200>,<Dawidek>,<dom>,<dataserver>,<TopSpin 4.1.0>,
      <CAT service failure
       INTEGRAL 2021-05-15 10:28:01.666 +0200
       DEFINE [-61.295;-61.337]
       data hash MD5: 512K
       EE 22 61 50 7C AF 5D E7 74 E9 FB 51 88 5D F9 B6>)
(   7,<2021-05-15 10:30:15.847 +0200>,<Dawidek>,<dom>,<dataserver>,<TopSpin 4.1.0>,
      <CAT service failure
       INTEGRAL 2021-05-15 10:28:10.822 +0200
       DEFINE [-68.866;-68.891]
       data hash MD5: 512K
       EE 22 61 50 7C AF 5D E7 74 E9 FB 51 88 5D F9 B6>)
(   8,<2021-05-15 10:30:15.893 +0200>,<Dawidek>,<dom>,<dataserver>,<TopSpin 4.1.0>,
      <CAT service failure
       INTEGRAL 2021-05-15 10:28:13.040 +0200
       DELETE [-68.866;-68.891]
       data hash MD5: 512K
       EE 22 61 50 7C AF 5D E7 74 E9 FB 51 88 5D F9 B6>)
(   9,<2021-05-15 10:30:15.940 +0200>,<Dawidek>,<dom>,<dataserver>,<TopSpin 4.1.0>,
      <CAT service failure
       INTEGRAL 2021-05-15 10:28:15.212 +0200
       DEFINE [-68.865;-68.893]
       data hash MD5: 512K
       EE 22 61 50 7C AF 5D E7 74 E9 FB 51 88 5D F9 B6>)
(  10,<2021-05-15 10:30:15.987 +0200>,<Dawidek>,<dom>,<dataserver>,<TopSpin 4.1.0>,
      <CAT service failure
       INTEGRAL 2021-05-15 10:28:17.040 +0200
       DELETE [-68.865;-68.893]
       data hash MD5: 512K
       EE 22 61 50 7C AF 5D E7 74 E9 FB 51 88 5D F9 B6>)
(  11,<2021-05-15 10:30:16.034 +0200>,<Dawidek>,<dom>,<dataserver>,<TopSpin 4.1.0>,
      <CAT service failure
       INTEGRAL 2021-05-15 10:28:19.993 +0200
       DEFINE [-68.866;-68.890]
       data hash MD5: 512K
       EE 22 61 50 7C AF 5D E7 74 E9 FB 51 88 5D F9 B6>)
(  12,<2021-05-15 10:30:16.097 +0200>,<Dawidek>,<dom>,<dataserver>,<TopSpin 4.1.0>,
      <CAT service failure
       INTEGRAL 2021-05-15 10:28:34.274 +0200
       DELETE [-61.295;-61.337]
       data hash MD5: 512K
       EE 22 61 50 7C AF 5D E7 74 E9 FB 51 88 5D F9 B6>)
(  13,<2021-05-15 10:30:16.128 +0200>,<Dawidek>,<dom>,<dataserver>,<TopSpin 4.1.0>,
      <CAT service failure
       INTEGRAL 2021-05-15 10:28:37.070 +0200
       DEFINE [-61.307;-61.327]
       data hash MD5: 512K
       EE 22 61 50 7C AF 5D E7 74 E9 FB 51 88 5D F9 B6>)
(  14,<2021-05-15 10:30:16.175 +0200>,<Dawidek>,<dom>,<dataserver>,<TopSpin 4.1.0>,
      <CAT service failure
       INTEGRAL 2021-05-15 10:28:38.945 +0200
       DELETE [-61.307;-61.327]
       data hash MD5: 512K
       EE 22 61 50 7C AF 5D E7 74 E9 FB 51 88 5D F9 B6>)
(  15,<2021-05-15 10:30:16.253 +0200>,<Dawidek>,<dom>,<dataserver>,<TopSpin 4.1.0>,
      <CAT service failure
       INTEGRAL 2021-05-15 10:28:41.445 +0200
       DEFINE [-61.305;-61.328]
       data hash MD5: 512K
       EE 22 61 50 7C AF 5D E7 74 E9 FB 51 88 5D F9 B6>)
(  16,<2021-05-15 10:30:16.300 +0200>,<Dawidek>,<dom>,<dataserver>,<TopSpin 4.1.0>,
      <CAT service failure
       INTEGRAL 2021-05-15 10:28:43.226 +0200
       DELETE [-61.305;-61.328]
       data hash MD5: 512K
       EE 22 61 50 7C AF 5D E7 74 E9 FB 51 88 5D F9 B6>)
(  17,<2021-05-15 10:30:16.347 +0200>,<Dawidek>,<dom>,<dataserver>,<TopSpin 4.1.0>,
      <CAT service failure
       INTEGRAL 2021-05-15 10:28:49.367 +0200
       DEFINE [-61.302;-61.331]
       data hash MD5: 512K
       EE 22 61 50 7C AF 5D E7 74 E9 FB 51 88 5D F9 B6>)
(  18,<2021-05-15 10:30:16.378 +0200>,<Dawidek>,<dom>,<dataserver>,<TopSpin 4.1.0>,
      <CAT service failure
       INTEGRAL 2021-05-15 10:29:02.116 +0200
       DELETE [-68.866;-68.890]
       data hash MD5: 512K
       EE 22 61 50 7C AF 5D E7 74 E9 FB 51 88 5D F9 B6>)
(  19,<2021-05-15 10:30:16.425 +0200>,<Dawidek>,<dom>,<dataserver>,<TopSpin 4.1.0>,
      <CAT service failure
       INTEGRAL 2021-05-15 10:29:04.303 +0200
       DEFINE [-68.868;-68.885]
       data hash MD5: 512K
       EE 22 61 50 7C AF 5D E7 74 E9 FB 51 88 5D F9 B6>)
(  20,<2021-05-15 10:30:16.456 +0200>,<Dawidek>,<dom>,<dataserver>,<TopSpin 4.1.0>,
      <CAT service failure
       INTEGRAL 2021-05-15 10:29:06.210 +0200
       DELETE [-68.868;-68.885]
       data hash MD5: 512K
       EE 22 61 50 7C AF 5D E7 74 E9 FB 51 88 5D F9 B6>)
(  21,<2021-05-15 10:30:16.487 +0200>,<Dawidek>,<dom>,<dataserver>,<TopSpin 4.1.0>,
      <CAT service failure
       INTEGRAL 2021-05-15 10:29:08.709 +0200
       DEFINE [-68.867;-68.885]
       data hash MD5: 512K
       EE 22 61 50 7C AF 5D E7 74 E9 FB 51 88 5D F9 B6>)
(  22,<2021-05-15 10:30:16.534 +0200>,<Dawidek>,<dom>,<dataserver>,<TopSpin 4.1.0>,
      <CAT service failure
       INTEGRAL 2021-05-15 10:29:11.287 +0200
       DELETE [-68.867;-68.885]
       data hash MD5: 512K
       EE 22 61 50 7C AF 5D E7 74 E9 FB 51 88 5D F9 B6>)
(  23,<2021-05-15 10:30:16.565 +0200>,<Dawidek>,<dom>,<dataserver>,<TopSpin 4.1.0>,
      <CAT service failure
       INTEGRAL 2021-05-15 10:29:13.147 +0200
       DEFINE [-68.866;-68.886]
       data hash MD5: 512K
       EE 22 61 50 7C AF 5D E7 74 E9 FB 51 88 5D F9 B6>)
(  24,<2021-05-15 10:30:16.612 +0200>,<Dawidek>,<dom>,<dataserver>,<TopSpin 4.1.0>,
      <CAT service failure
       INTEGRAL 2021-05-15 10:29:25.771 +0200
       DELETE [-68.866;-68.886]
       data hash MD5: 512K
       EE 22 61 50 7C AF 5D E7 74 E9 FB 51 88 5D F9 B6>)
(  25,<2021-05-15 10:30:16.659 +0200>,<Dawidek>,<dom>,<dataserver>,<TopSpin 4.1.0>,
      <CAT service failure
       INTEGRAL 2021-05-15 10:29:27.568 +0200
       DEFINE [-68.866;-68.885]
       data hash MD5: 512K
       EE 22 61 50 7C AF 5D E7 74 E9 FB 51 88 5D F9 B6>)
(  26,<2021-05-15 10:30:16.706 +0200>,<Dawidek>,<dom>,<dataserver>,<TopSpin 4.1.0>,
      <CAT service failure
       INTEGRAL 2021-05-15 10:29:30.302 +0200
       DELETE [-68.866;-68.885]
       data hash MD5: 512K
       EE 22 61 50 7C AF 5D E7 74 E9 FB 51 88 5D F9 B6>)
(  27,<2021-05-15 10:30:16.737 +0200>,<Dawidek>,<dom>,<dataserver>,<TopSpin 4.1.0>,
      <CAT service failure
       INTEGRAL 2021-05-15 10:29:32.271 +0200
       DEFINE [-68.867;-68.885]
       data hash MD5: 512K
       EE 22 61 50 7C AF 5D E7 74 E9 FB 51 88 5D F9 B6>)
(  28,<2021-05-15 10:33:05.541 +0200>,<Dawidek>,<dom>,<proc1d>,<TopSpin 4.1.0>,
      <CAT service failure
       Start of raw data processing
       em BC_mod = 2 LB = 0.3 SI = 512K 
       data hash MD5: 512K
       95 6C C2 35 F3 72 9B 0A 47 44 B4 2E 5F 91 C1 91>)
(  29,<2021-05-15 10:33:06.104 +0200>,<Dawidek>,<dom>,<proc1d>,<TopSpin 4.1.0>,
      <CAT service failure
       ft FT_mod = 6 PKNL = 0 SI = 512K REVERSE 
       data hash MD5: 512K
       58 62 C9 68 2F 23 F9 B9 6F 47 47 8C 05 EA C5 DE>)
(  30,<2021-05-15 10:33:16.353 +0200>,<Dawidek>,<dom>,<proc1d>,<TopSpin 4.1.0>,
      <CAT service failure
       apk 
       data hash MD5: 512K
       FF 5C AA 21 C4 42 0F F8 77 AF 5C F2 EB 3F D5 E7>)
$$ C:/Users/dawid_000/Desktop/widma/A - praca/DK-234B-lc1/19/pdata/1/auditp.txt
(  31,<2021-05-25 18:13:47.072 +0200>,<Dawidek>,<dom>,<proc1d>,<TopSpin 4.1.0>,
      <CAT service failure
       Start of raw data processing
       efp BC_mod = 2 LB = 0.3 FT_mod = 6 PKNL = 0 REVERSE PHC0 = -334.0862 PHC1 = 7000 SI = 512K 
       data hash MD5: 512K
       D4 C9 B9 8A 77 0E 19 51 3E 07 94 AF AC 86 65 B5>)
(  32,<2021-05-25 18:14:01.890 +0200>,<Dawidek>,<dom>,<proc1d>,<TopSpin 4.1.0>,
      <CAT service failure
       apk 
       data hash MD5: 512K
       8A E1 EA 62 BA 47 DF 93 DF BD 40 DC BB E7 15 8E>)
##END=

$$ hash MD5
$$ 6F AA D2 B5 7A 1A DF A6 32 97 87 3C CD 65 85 6E
