# Supplementary material for: Chiral Vicinal Diamines Derived from Mefloquine
Source: J Org Chem. 2021 Jul 27;86(15):10654–64. doi: 10.1021/acs.joc.1c01316 (PMC8389910; doi:10.1021/acs.joc.1c01316)
Supplement: Supplementary file 2 — jo1c01316_si_002.zip [file jo1c01316_si_002.zip › 11/19F/pdata/1/intrng]

A 1.0 #regions in PPM
# low field   high field  bias        slope
  -61.3024317901059  -61.33083235991531  -0.0  -0.0  # for region 1
  -68.86668027432563  -68.8850557726985  -0.0  -0.0  # for region 2
