# Supplementary material for: Chiral Vicinal Diamines Derived from Mefloquine
Source: J Org Chem. 2021 Jul 27;86(15):10654–64. doi: 10.1021/acs.joc.1c01316 (PMC8389910; doi:10.1021/acs.joc.1c01316)
Supplement: Supplementary file 2 — jo1c01316_si_002.zip [file jo1c01316_si_002.zip › 11/19F/pdata/1/jnmrpar]

filename                    "C:\Users\dawid_000\Desktop\widma\DK 234 B LC1_Fluor-1-1.hdr"
title                       "DK 234 B LC1"
author                      "oper"
creation                    "14 May 2021 19:44:12"
revision                    "14 May 2021 20:00:09"
content                     "single_pulse"
instrument                  "ECA"
site                        ""
nodename                    "XJSPZTRJAQ"
dimensions                  1
format_version              1.2
dimensions                  1
Data_Format                 1  One_D, Submatrix Edge= 8
endian                      "LITTLE"
x_format                    "COMPLEX"
x_curr_points               262144
x_start                     0.000000[s]
x_stop                      1.384115[s]
x_title                     "Fluorine19"
x_zero_point                -0.198618316472
x_freq_flip                 0
probe_recovery                  0.000005[s]
blanking                        0.000002[s]
scans                           16
mod_return                      1
total_scans                     16
x_points                        262144
x_prescans                      1
x_domain                        "Fluorine19"
x_offset                        -100.000000[ppm]
x_freq                          376.171054[MHz]
x_sweep                         189.393939[kHz]
x_sweep_clipped                 151.515152[kHz]
x_resolution                    0.722481[Hz]
irr_domain                      "Fluorine19"
irr_offset                      5.000000[ppm]
irr_freq                        376.171054[MHz]
tri_domain                      "Fluorine19"
tri_offset                      5.000000[ppm]
tri_freq                        376.171054[MHz]
x_acq_duration                  1.384120[s]
digital_filter                  "TRUE"
filter_factor                   4
af_version                      4
decimation_reg                  "r: 132( 131),g:"
x90                             7.120000[us]
delay_of_start                  2.000000[s]
actual_start_time               989863082
acq_delay                       0.000006[s]
digital_filter_status           "2p"
clipped                         "FALSE"
af_delay_ratio                  0.000000
autoshim_mode                   "AUTOSHIM OFF"
buffer_loop                     1.000000
buffer_loop_index               1.000000
changer_slot                    13.000000
changer_slot_position           13.000000
collection_state                "Collect"
end_time                        989863194.000000
experiment                      "19F.jxp"
exp_remaining                   0.000000[s]
exp_total                       111.000000[s]
factors                         "2  2"
filter_width                    379.000000[kHz]
he_level                        52.000000[Percent]
hybrid_spin_get                 15.000000[Hz]
hybrid_spin_status              "SPIN ON"
iterations                      1.000000
lock_gain                       14.000000
lock_level                      180.000000
lock_osc_offset                 7.260000[ppm]
lock_osc_state                  "2H OSC ON"
lock_phase                      320.625000[deg]
lock_state                      "AUTOLOCK"
lock_status                     "LOCK IDLE"
lock_strength                   527.000000
mas_spin_action                 "SPIN OFF"
mas_spin_get                    0.000000[Hz]
mas_spin_mode                   "AUTO"
mas_spin_set                    1.000000[Hz]
mas_spin_status                 "SPIN OFF"
n2_level                        90.000000[Percent]
num_scans                       1.000000
orders                          "2 15 74"
outer_buffer_loop               1.000000
outer_buffer_loop_index         1.000000
outer_scans_loop                1.000000
outer_scans_loop_index          1.000000
pass_ripple                     10.000000[mdB]
project_id                      111.000000
project_name                    "boratynski"
recvr_gain                      56.000000
recvr_gain_limit                102.000000
recvr_gain_point                200000.000000
recvr_phase                     0.000000[deg]
sample                          6439.000000
sample_action                   "LOADED"
sample_id                       "DK 234 B LC1"
sample_state                    "LOAD"
sample_status                   "LOADED"
sawtooth_range                  4.000000
scan                            16.000000
scans_loop                      16.000000
scans_loop_index                16.000000
shim_delay_state                "ON"
solvent                         "CHLOROFORM-D"
spin_action                     "SPIN ON"
spin_get                        15.000000[Hz]
spin_set                        15.000000[Hz]
spin_state                      "SPIN ON"
spin_status                     "SPIN ON"
stop_ripple                     60.000000[dB]
temp_action                     "TEMP OFF"
temp_get                        22.900000[dC]
temp_set                        25.000000[dC]
temp_state                      "TEMP OFF"
temp_status                     "TEMP OFF"
transition_ratio                0.800000
vector_monitoring_axis          2.000000
field_name                      "400"
field_strength                  9.389766[T]
inst_model_number               "JNM-ECZ400S/L1"
inst_serial_number              "NM1648001260126"
probe_id                        2774.000000
probe_tune_atn                  120.000000[dB]
sawtooth_shift                  7.000000
sawtooth_trim                   1.170000
shim_groups                     "Z1 Z2 Z3 Z4"
shim_names                      "SHIM_Z0"
shim_track_axis1                "NONE"
shim_track_axis1_step           0.000000[mHz]
shim_track_axis2                "NONE"
shim_track_axis2_step           0.000000[mHz]
shim_track_axis3                "NONE"
shim_track_axis3_step           0.000000[mHz]
shim_track_axis4                "NONE"
shim_track_axis4_step           0.000000[mHz]
shim_track_moni_msecs           0.000000[s]
shim_track_skip_autoshim        "OFF"
shim_track_wait_msecs           0.000000[s]
shim_x                          35.900000[Hz]
shim_x2                         28.900000[Hz]
shim_x2z                        5.400000[Hz]
shim_x3                         14.300000[Hz]
shim_xz                         73.800000[Hz]
shim_xz2                        -8.300000[Hz]
shim_xz3                        20.000000[Hz]
shim_y                          7.400000[Hz]
shim_y2                         113.500000[Hz]
shim_y2z                        36.500000[Hz]
shim_y3                         -12.000000[Hz]
shim_yz                         26.000000[Hz]
shim_yz2                        268.100000[Hz]
shim_yz3                        43.100000[Hz]
shim_z0                         -39.812000[kHz]
shim_z1                         30.860000[Hz]
shim_z2                         -19.140000[Hz]
shim_z3                         143.280000[Hz]
shim_z4                         -79.270000[Hz]
shim_z5                         19.560000[Hz]
shim_z6                         -4.130000[Hz]
version                         "5.2.1 [Windows]"
experiment_path                 "C:\Users\Delta\D"
decimation_rate                 0.000000
x_acq_time                      1.384120[s]
comment_1                       "*** Pulse ***"
x_angle                         45.000000[deg]
x_90_width                      7.120000[us]
x_atn                           0.250000[dB]
x_pulse                         3.560000[us]
comment_7                       "*** Pulse Delay"
initial_wait                    1.000000[s]
relaxation_delay                5.000000[s]
repetition_time                 6.384120[s]
comment_201                     "*** obs_dante_pr"
dante_presat                    "FALSE"
get_90                          "pulse_service::g"
get_atn                         "pulse_service::g"
get_freq                        "pulse_service::g"
get_spin                        "pulse_service::g"
get_gamma                       "pulse_service::g"
get_probe_parameter             "probe_service::g"
comment_202                     "*** irr_ preatur"
irr_mode                        "Off"
comment_203                     "*** tri_ preatur"
tri_mode                        "Off"
comment_111                     "*** presat_time"
presat_time_flag                "FALSE"
relaxation_delay_temp           5.000000[s]
presat_time                     5.000000[s]
relaxation_delay_calc           0.000000[s]
dante_loop                      500.000000
dead_time                       0.000000[us]
delay                           0.000000[us]
phase                           0.000000
phase_acq                       0.000000
x_probe_map                     "HF1"
dc_balanced                     "FALSE"
x_scale                         1
Data_Start                   16384
Data_Length                  4194304
