# Supplementary material for: Chiral Vicinal Diamines Derived from Mefloquine
Source: J Org Chem. 2021 Jul 27;86(15):10654–64. doi: 10.1021/acs.joc.1c01316 (PMC8389910; doi:10.1021/acs.joc.1c01316)
Supplement: Supplementary file 2 — jo1c01316_si_002.zip [file jo1c01316_si_002.zip › 11/19F/pdata/1/peaklist.xml]

<?xml version="1.0" encoding="UTF-8"?>
<PeakList modified="2021-05-15T10:30:20">
  <PeakList1D>
    <PeakList1DHeader creator="Dawidek" date="2021-05-15T10:30:20" expNo="19" name="DK-234B-lc1" owner="" procNo="1" source="C:\Users\dawid_000\Desktop\widma">
      <PeakPickDetails>F1=-57.562168ppm, F2=-77.695625ppm, MI=7.64cm, MAXI=15.20cm, PC=1.000
      </PeakPickDetails>
    </PeakList1DHeader>
    <Peak1D F1="-61.317703" intensity="9.024249" type="0"/>
    <Peak1D F1="-68.875679" intensity="15.0" type="0"/>
  </PeakList1D>
</PeakList>
