# Supplementary material for: Chiral Vicinal Diamines Derived from Mefloquine
Source: J Org Chem. 2021 Jul 27;86(15):10654–64. doi: 10.1021/acs.joc.1c01316 (PMC8389910; doi:10.1021/acs.joc.1c01316)
Supplement: Supplementary file 2 — jo1c01316_si_002.zip [file jo1c01316_si_002.zip › 11/1H/audita.txt]

##TITLE= Audit trail, TopSpin 4.1.0
##JCAMPDX= 5.01
##ORIGIN= Bruker BioSpin GmbH
##OWNER= Dawidek
$$ C:/Users/dawid_000/Desktop/widma/DK-240A-lc1/1/audita.txt
##AUDIT TRAIL=  $$ (NUMBER, WHEN, WHO, WHERE, PROCESS, VERSION, WHAT)
(   1,<2021-05-19 20:41:20.504 +0200>,<Dawidek>,<dom>,<jconv>,<TopSpin 4.1.0>,
      <jconv created from
       C:\Users\dawid_000\Desktop\widma\DK 240 A lc1_Proton-1-1.bin
       data hash MD5: 64K
       EC A2 89 B7 76 55 FF CD 9A 23 91 FC DD 5F 20 AECAT service failure
       >)
##END=

$$ hash MD5
$$ 22 FE 08 B8 17 A1 CB D8 E8 0E C8 FE 82 90 BE 9E
