# Supplementary material for: Chiral Vicinal Diamines Derived from Mefloquine
Source: J Org Chem. 2021 Jul 27;86(15):10654–64. doi: 10.1021/acs.joc.1c01316 (PMC8389910; doi:10.1021/acs.joc.1c01316)
Supplement: Supplementary file 2 — jo1c01316_si_002.zip [file jo1c01316_si_002.zip › 11/1H/pdata/1/auditp.txt]

##TITLE= Audit trail, TopSpin 4.1.0
##JCAMPDX= 5.01
##ORIGIN= Bruker BioSpin GmbH
##OWNER= Dawidek
$$ C:\Users\dawid_000\Desktop\widma/DK-240A-lc1/1/pdata/1/auditp.txt
##AUDIT TRAIL=  $$ (NUMBER, WHEN, WHO, WHERE, PROCESS, VERSION, WHAT)
(   1,<2021-05-19 20:41:20.504 +0200>,<Dawidek>,<dom>,<jconv>,<TopSpin 4.1.0>,
      <jconv created from
       C:\Users\dawid_000\Desktop\widma\DK 240 A lc1_Proton-1-1.bin
       data hash MD5: 64K
       EC A2 89 B7 76 55 FF CD 9A 23 91 FC DD 5F 20 AECAT service failure
       >)
(   2,<2021-05-19 20:41:32.791 +0200>,<Dawidek>,<dom>,<proc1d>,<TopSpin 4.1.0>,
      <CAT service failure
       Start of raw data processing
       efp BC_mod = 2 LB = 0.3 FT_mod = 6 PKNL = 0 REVERSE PHC0 = 0 PHC1 = 7000 SI = 64K 
       data hash MD5: 64K
       ED 88 52 3A E0 6D BA 3A A0 C5 0E 7F CF 37 C1 84>)
(   3,<2021-05-19 20:41:34.244 +0200>,<Dawidek>,<dom>,<proc1d>,<TopSpin 4.1.0>,
      <CAT service failure
       apk 
       data hash MD5: 64K
       F0 45 D4 7E 60 CA 7C C9 BE A0 08 00 A1 1F 77 B5>)
(   4,<2021-05-19 20:41:49.512 +0200>,<Dawidek>,<dom>,<dataserver>,<TopSpin 4.1.0>,
      <CAT service failure
       Spectrum calibrated, SF was set. Old value: 399.779799 New value: 399.779795. Peak list modified: Yes
       data hash MD5: 64K
       F0 45 D4 7E 60 CA 7C C9 BE A0 08 00 A1 1F 77 B5>)
(   5,<2021-05-19 20:41:49.527 +0200>,<Dawidek>,<dom>,<dataserver>,<TopSpin 4.1.0>,
      <CAT service failure
       Spectrum calibrated, OFFSET was set. Old value: 18.526960 New value: 18.538551. Peak list modified: Yes
       data hash MD5: 64K
       F0 45 D4 7E 60 CA 7C C9 BE A0 08 00 A1 1F 77 B5>)
(   6,<2021-05-19 20:41:55.614 +0200>,<Dawidek>,<dom>,<dataserver>,<TopSpin 4.1.0>,
      <CAT service failure
       Spectrum calibrated, SF was set. Old value: 399.779795 New value: 399.779795. Peak list modified: Yes
       data hash MD5: 64K
       F0 45 D4 7E 60 CA 7C C9 BE A0 08 00 A1 1F 77 B5>)
(   7,<2021-05-19 20:41:55.645 +0200>,<Dawidek>,<dom>,<dataserver>,<TopSpin 4.1.0>,
      <CAT service failure
       Spectrum calibrated, OFFSET was set. Old value: 18.538550 New value: 18.538490. Peak list modified: Yes
       data hash MD5: 64K
       F0 45 D4 7E 60 CA 7C C9 BE A0 08 00 A1 1F 77 B5>)
(   8,<2021-05-19 20:42:37.659 +0200>,<Dawidek>,<dom>,<dataserver>,<TopSpin 4.1.0>,
      <CAT service failure
       INTEGRAL 2021-05-19 20:42:13.582 +0200
       DEFINE [8.559;8.507]
       data hash MD5: 64K
       F0 45 D4 7E 60 CA 7C C9 BE A0 08 00 A1 1F 77 B5>)
(   9,<2021-05-19 20:42:37.690 +0200>,<Dawidek>,<dom>,<dataserver>,<TopSpin 4.1.0>,
      <CAT service failure
       INTEGRAL 2021-05-19 20:42:15.691 +0200
       DEFINE [8.149;8.100]
       data hash MD5: 64K
       F0 45 D4 7E 60 CA 7C C9 BE A0 08 00 A1 1F 77 B5>)
(  10,<2021-05-19 20:42:37.737 +0200>,<Dawidek>,<dom>,<dataserver>,<TopSpin 4.1.0>,
      <CAT service failure
       INTEGRAL 2021-05-19 20:42:18.207 +0200
       DEFINE [7.990;7.958]
       data hash MD5: 64K
       F0 45 D4 7E 60 CA 7C C9 BE A0 08 00 A1 1F 77 B5>)
(  11,<2021-05-19 20:42:37.768 +0200>,<Dawidek>,<dom>,<dataserver>,<TopSpin 4.1.0>,
      <CAT service failure
       INTEGRAL 2021-05-19 20:42:20.253 +0200
       DELETE [7.990;7.958]
       data hash MD5: 64K
       F0 45 D4 7E 60 CA 7C C9 BE A0 08 00 A1 1F 77 B5>)
(  12,<2021-05-19 20:42:37.799 +0200>,<Dawidek>,<dom>,<dataserver>,<TopSpin 4.1.0>,
      <CAT service failure
       INTEGRAL 2021-05-19 20:42:21.738 +0200
       DEFINE [7.992;7.953]
       data hash MD5: 64K
       F0 45 D4 7E 60 CA 7C C9 BE A0 08 00 A1 1F 77 B5>)
(  13,<2021-05-19 20:42:37.830 +0200>,<Dawidek>,<dom>,<dataserver>,<TopSpin 4.1.0>,
      <CAT service failure
       INTEGRAL 2021-05-19 20:42:23.831 +0200
       DELETE [7.992;7.953]
       data hash MD5: 64K
       F0 45 D4 7E 60 CA 7C C9 BE A0 08 00 A1 1F 77 B5>)
(  14,<2021-05-19 20:42:37.862 +0200>,<Dawidek>,<dom>,<dataserver>,<TopSpin 4.1.0>,
      <CAT service failure
       INTEGRAL 2021-05-19 20:42:25.300 +0200
       DEFINE [7.992;7.949]
       data hash MD5: 64K
       F0 45 D4 7E 60 CA 7C C9 BE A0 08 00 A1 1F 77 B5>)
(  15,<2021-05-19 20:42:37.893 +0200>,<Dawidek>,<dom>,<dataserver>,<TopSpin 4.1.0>,
      <CAT service failure
       INTEGRAL 2021-05-19 20:42:27.253 +0200
       DEFINE [7.641;7.573]
       data hash MD5: 64K
       F0 45 D4 7E 60 CA 7C C9 BE A0 08 00 A1 1F 77 B5>)
(  16,<2021-05-19 20:42:37.924 +0200>,<Dawidek>,<dom>,<dataserver>,<TopSpin 4.1.0>,
      <CAT service failure
       INTEGRAL 2021-05-19 20:42:30.050 +0200
       DEFINE [7.457;7.289]
       data hash MD5: 64K
       F0 45 D4 7E 60 CA 7C C9 BE A0 08 00 A1 1F 77 B5>)
(  17,<2021-05-19 20:42:37.971 +0200>,<Dawidek>,<dom>,<dataserver>,<TopSpin 4.1.0>,
      <CAT service failure
       INTEGRAL 2021-05-19 20:42:32.268 +0200
       DELETE [7.457;7.289]
       data hash MD5: 64K
       F0 45 D4 7E 60 CA 7C C9 BE A0 08 00 A1 1F 77 B5>)
(  18,<2021-05-19 20:42:38.002 +0200>,<Dawidek>,<dom>,<dataserver>,<TopSpin 4.1.0>,
      <CAT service failure
       INTEGRAL 2021-05-19 20:42:34.252 +0200
       DEFINE [7.448;7.295]
       data hash MD5: 64K
       F0 45 D4 7E 60 CA 7C C9 BE A0 08 00 A1 1F 77 B5>)
(  19,<2021-05-19 20:43:08.845 +0200>,<Dawidek>,<dom>,<dataserver>,<TopSpin 4.1.0>,
      <CAT service failure
       INTEGRAL 2021-05-19 20:42:45.721 +0200
       DEFINE [5.115;5.010]
       data hash MD5: 64K
       F0 45 D4 7E 60 CA 7C C9 BE A0 08 00 A1 1F 77 B5>)
(  20,<2021-05-19 20:43:08.876 +0200>,<Dawidek>,<dom>,<dataserver>,<TopSpin 4.1.0>,
      <CAT service failure
       INTEGRAL 2021-05-19 20:42:49.174 +0200
       DEFINE [3.988;3.904]
       data hash MD5: 64K
       F0 45 D4 7E 60 CA 7C C9 BE A0 08 00 A1 1F 77 B5>)
(  21,<2021-05-19 20:43:08.923 +0200>,<Dawidek>,<dom>,<dataserver>,<TopSpin 4.1.0>,
      <CAT service failure
       INTEGRAL 2021-05-19 20:42:51.861 +0200
       DEFINE [3.107;2.953]
       data hash MD5: 64K
       F0 45 D4 7E 60 CA 7C C9 BE A0 08 00 A1 1F 77 B5>)
(  22,<2021-05-19 20:43:08.954 +0200>,<Dawidek>,<dom>,<dataserver>,<TopSpin 4.1.0>,
      <CAT service failure
       INTEGRAL 2021-05-19 20:42:54.470 +0200
       DEFINE [2.820;2.694]
       data hash MD5: 64K
       F0 45 D4 7E 60 CA 7C C9 BE A0 08 00 A1 1F 77 B5>)
(  23,<2021-05-19 20:43:08.985 +0200>,<Dawidek>,<dom>,<dataserver>,<TopSpin 4.1.0>,
      <CAT service failure
       INTEGRAL 2021-05-19 20:42:57.095 +0200
       DEFINE [1.756;1.322]
       data hash MD5: 64K
       F0 45 D4 7E 60 CA 7C C9 BE A0 08 00 A1 1F 77 B5>)
(  24,<2021-05-19 20:43:09.016 +0200>,<Dawidek>,<dom>,<dataserver>,<TopSpin 4.1.0>,
      <CAT service failure
       INTEGRAL 2021-05-19 20:43:01.079 +0200
       DEFINE [1.036;0.903]
       data hash MD5: 64K
       F0 45 D4 7E 60 CA 7C C9 BE A0 08 00 A1 1F 77 B5>)
(  25,<2021-05-19 20:43:09.063 +0200>,<Dawidek>,<dom>,<dataserver>,<TopSpin 4.1.0>,
      <CAT service failure
       INTEGRAL 2021-05-19 20:43:05.189 +0200
       DEFINE [2.330;1.945]
       data hash MD5: 64K
       F0 45 D4 7E 60 CA 7C C9 BE A0 08 00 A1 1F 77 B5>)
(  26,<2021-05-19 20:45:10.452 +0200>,<Dawidek>,<dom>,<dataserver>,<TopSpin 4.1.0>,
      <CAT service failure
       INTEGRAL 2021-05-19 20:44:53.827 +0200
       DELETE [1.756;1.322]
       data hash MD5: 64K
       F0 45 D4 7E 60 CA 7C C9 BE A0 08 00 A1 1F 77 B5>)
(  27,<2021-05-19 20:45:10.483 +0200>,<Dawidek>,<dom>,<dataserver>,<TopSpin 4.1.0>,
      <CAT service failure
       INTEGRAL 2021-05-19 20:44:55.655 +0200
       DEFINE [1.751;1.543]
       data hash MD5: 64K
       F0 45 D4 7E 60 CA 7C C9 BE A0 08 00 A1 1F 77 B5>)
(  28,<2021-05-19 20:45:10.530 +0200>,<Dawidek>,<dom>,<dataserver>,<TopSpin 4.1.0>,
      <CAT service failure
       INTEGRAL 2021-05-19 20:44:58.249 +0200
       DEFINE [1.541;1.353]
       data hash MD5: 64K
       F0 45 D4 7E 60 CA 7C C9 BE A0 08 00 A1 1F 77 B5>)
(  29,<2021-05-19 20:45:10.561 +0200>,<Dawidek>,<dom>,<dataserver>,<TopSpin 4.1.0>,
      <CAT service failure
       INTEGRAL 2021-05-19 20:45:02.952 +0200
       DELETE [1.541;1.353]
       data hash MD5: 64K
       F0 45 D4 7E 60 CA 7C C9 BE A0 08 00 A1 1F 77 B5>)
(  30,<2021-05-19 20:45:10.592 +0200>,<Dawidek>,<dom>,<dataserver>,<TopSpin 4.1.0>,
      <CAT service failure
       INTEGRAL 2021-05-19 20:45:03.999 +0200
       DELETE [1.751;1.543]
       data hash MD5: 64K
       F0 45 D4 7E 60 CA 7C C9 BE A0 08 00 A1 1F 77 B5>)
(  31,<2021-05-19 20:45:10.623 +0200>,<Dawidek>,<dom>,<dataserver>,<TopSpin 4.1.0>,
      <CAT service failure
       INTEGRAL 2021-05-19 20:45:07.468 +0200
       DEFINE [1.747;1.351]
       data hash MD5: 64K
       F0 45 D4 7E 60 CA 7C C9 BE A0 08 00 A1 1F 77 B5>)
(  32,<2021-05-19 20:47:28.175 +0200>,<Dawidek>,<dom>,<dataserver>,<TopSpin 4.1.0>,
      <CAT service failure
       INTEGRAL 2021-05-19 20:46:44.263 +0200
       DELETE [2.330;1.945]
       data hash MD5: 64K
       F0 45 D4 7E 60 CA 7C C9 BE A0 08 00 A1 1F 77 B5>)
(  33,<2021-05-19 20:47:28.206 +0200>,<Dawidek>,<dom>,<dataserver>,<TopSpin 4.1.0>,
      <CAT service failure
       INTEGRAL 2021-05-19 20:46:45.450 +0200
       DEFINE [2.401;1.850]
       data hash MD5: 64K
       F0 45 D4 7E 60 CA 7C C9 BE A0 08 00 A1 1F 77 B5>)
(  34,<2021-05-19 20:47:28.253 +0200>,<Dawidek>,<dom>,<dataserver>,<TopSpin 4.1.0>,
      <CAT service failure
       INTEGRAL 2021-05-19 20:46:47.130 +0200
       DELETE [2.401;1.850]
       data hash MD5: 64K
       F0 45 D4 7E 60 CA 7C C9 BE A0 08 00 A1 1F 77 B5>)
(  35,<2021-05-19 20:47:28.299 +0200>,<Dawidek>,<dom>,<dataserver>,<TopSpin 4.1.0>,
      <CAT service failure
       INTEGRAL 2021-05-19 20:46:50.614 +0200
       DEFINE [2.401;1.842]
       data hash MD5: 64K
       F0 45 D4 7E 60 CA 7C C9 BE A0 08 00 A1 1F 77 B5>)
(  36,<2021-05-19 20:47:28.331 +0200>,<Dawidek>,<dom>,<dataserver>,<TopSpin 4.1.0>,
      <CAT service failure
       INTEGRAL 2021-05-19 20:46:52.426 +0200
       DELETE [2.401;1.842]
       data hash MD5: 64K
       F0 45 D4 7E 60 CA 7C C9 BE A0 08 00 A1 1F 77 B5>)
(  37,<2021-05-19 20:47:28.378 +0200>,<Dawidek>,<dom>,<dataserver>,<TopSpin 4.1.0>,
      <CAT service failure
       INTEGRAL 2021-05-19 20:46:55.817 +0200
       DEFINE [2.354;1.818]
       data hash MD5: 64K
       F0 45 D4 7E 60 CA 7C C9 BE A0 08 00 A1 1F 77 B5>)
(  38,<2021-05-19 20:47:28.409 +0200>,<Dawidek>,<dom>,<dataserver>,<TopSpin 4.1.0>,
      <CAT service failure
       INTEGRAL 2021-05-19 20:46:56.801 +0200
       DELETE [2.354;1.818]
       data hash MD5: 64K
       F0 45 D4 7E 60 CA 7C C9 BE A0 08 00 A1 1F 77 B5>)
(  39,<2021-05-19 20:47:28.440 +0200>,<Dawidek>,<dom>,<dataserver>,<TopSpin 4.1.0>,
      <CAT service failure
       INTEGRAL 2021-05-19 20:46:59.520 +0200
       DEFINE [2.362;1.936]
       data hash MD5: 64K
       F0 45 D4 7E 60 CA 7C C9 BE A0 08 00 A1 1F 77 B5>)
(  40,<2021-05-19 20:47:28.471 +0200>,<Dawidek>,<dom>,<dataserver>,<TopSpin 4.1.0>,
      <CAT service failure
       INTEGRAL 2021-05-19 20:47:03.160 +0200
       DELETE [1.747;1.351]
       data hash MD5: 64K
       F0 45 D4 7E 60 CA 7C C9 BE A0 08 00 A1 1F 77 B5>)
(  41,<2021-05-19 20:47:28.503 +0200>,<Dawidek>,<dom>,<dataserver>,<TopSpin 4.1.0>,
      <CAT service failure
       INTEGRAL 2021-05-19 20:47:11.519 +0200
       DEFINE [1.750;1.355]
       data hash MD5: 64K
       F0 45 D4 7E 60 CA 7C C9 BE A0 08 00 A1 1F 77 B5>)
(  42,<2021-05-19 20:47:28.534 +0200>,<Dawidek>,<dom>,<dataserver>,<TopSpin 4.1.0>,
      <CAT service failure
       INTEGRAL 2021-05-19 20:47:14.144 +0200
       DELETE [1.750;1.355]
       data hash MD5: 64K
       F0 45 D4 7E 60 CA 7C C9 BE A0 08 00 A1 1F 77 B5>)
(  43,<2021-05-19 20:47:28.565 +0200>,<Dawidek>,<dom>,<dataserver>,<TopSpin 4.1.0>,
      <CAT service failure
       INTEGRAL 2021-05-19 20:47:17.050 +0200
       DEFINE [1.739;1.346]
       data hash MD5: 64K
       F0 45 D4 7E 60 CA 7C C9 BE A0 08 00 A1 1F 77 B5>)
(  44,<2021-05-19 20:47:28.596 +0200>,<Dawidek>,<dom>,<dataserver>,<TopSpin 4.1.0>,
      <CAT service failure
       INTEGRAL 2021-05-19 20:47:19.300 +0200
       DELETE [1.739;1.346]
       data hash MD5: 64K
       F0 45 D4 7E 60 CA 7C C9 BE A0 08 00 A1 1F 77 B5>)
(  45,<2021-05-19 20:47:28.628 +0200>,<Dawidek>,<dom>,<dataserver>,<TopSpin 4.1.0>,
      <CAT service failure
       INTEGRAL 2021-05-19 20:47:22.113 +0200
       DEFINE [1.753;1.346]
       data hash MD5: 64K
       F0 45 D4 7E 60 CA 7C C9 BE A0 08 00 A1 1F 77 B5>)
(  46,<2021-05-19 20:47:28.659 +0200>,<Dawidek>,<dom>,<dataserver>,<TopSpin 4.1.0>,
      <CAT service failure
       INTEGRAL 2021-05-19 20:47:23.925 +0200
       DELETE [1.753;1.346]
       data hash MD5: 64K
       F0 45 D4 7E 60 CA 7C C9 BE A0 08 00 A1 1F 77 B5>)
(  47,<2021-05-19 20:47:28.690 +0200>,<Dawidek>,<dom>,<dataserver>,<TopSpin 4.1.0>,
      <CAT service failure
       INTEGRAL 2021-05-19 20:47:26.347 +0200
       DEFINE [1.719;1.349]
       data hash MD5: 64K
       F0 45 D4 7E 60 CA 7C C9 BE A0 08 00 A1 1F 77 B5>)
(  48,<2021-05-19 20:55:14.873 +0200>,<Dawidek>,<dom>,<dataserver>,<TopSpin 4.1.0>,
      <CAT service failure
       INTEGRAL 2021-05-19 20:54:58.656 +0200
       DELETE [2.362;1.936]
       data hash MD5: 64K
       F0 45 D4 7E 60 CA 7C C9 BE A0 08 00 A1 1F 77 B5>)
(  49,<2021-05-19 20:55:14.920 +0200>,<Dawidek>,<dom>,<dataserver>,<TopSpin 4.1.0>,
      <CAT service failure
       INTEGRAL 2021-05-19 20:55:01.218 +0200
       DEFINE [2.347;2.056]
       data hash MD5: 64K
       F0 45 D4 7E 60 CA 7C C9 BE A0 08 00 A1 1F 77 B5>)
(  50,<2021-05-19 20:55:14.952 +0200>,<Dawidek>,<dom>,<dataserver>,<TopSpin 4.1.0>,
      <CAT service failure
       INTEGRAL 2021-05-19 20:55:02.577 +0200
       DELETE [2.347;2.056]
       data hash MD5: 64K
       F0 45 D4 7E 60 CA 7C C9 BE A0 08 00 A1 1F 77 B5>)
(  51,<2021-05-19 20:55:14.998 +0200>,<Dawidek>,<dom>,<dataserver>,<TopSpin 4.1.0>,
      <CAT service failure
       INTEGRAL 2021-05-19 20:55:04.437 +0200
       DEFINE [2.347;1.991]
       data hash MD5: 64K
       F0 45 D4 7E 60 CA 7C C9 BE A0 08 00 A1 1F 77 B5>)
(  52,<2021-05-19 20:55:15.030 +0200>,<Dawidek>,<dom>,<dataserver>,<TopSpin 4.1.0>,
      <CAT service failure
       INTEGRAL 2021-05-19 20:55:05.874 +0200
       DELETE [2.347;1.991]
       data hash MD5: 64K
       F0 45 D4 7E 60 CA 7C C9 BE A0 08 00 A1 1F 77 B5>)
(  53,<2021-05-19 20:55:15.077 +0200>,<Dawidek>,<dom>,<dataserver>,<TopSpin 4.1.0>,
      <CAT service failure
       INTEGRAL 2021-05-19 20:55:07.890 +0200
       DEFINE [2.331;1.954]
       data hash MD5: 64K
       F0 45 D4 7E 60 CA 7C C9 BE A0 08 00 A1 1F 77 B5>)
(  54,<2021-05-19 20:55:15.108 +0200>,<Dawidek>,<dom>,<dataserver>,<TopSpin 4.1.0>,
      <CAT service failure
       INTEGRAL 2021-05-19 20:55:11.233 +0200
       DELETE [2.331;1.954]
       data hash MD5: 64K
       F0 45 D4 7E 60 CA 7C C9 BE A0 08 00 A1 1F 77 B5>)
(  55,<2021-05-19 20:55:15.139 +0200>,<Dawidek>,<dom>,<dataserver>,<TopSpin 4.1.0>,
      <CAT service failure
       INTEGRAL 2021-05-19 20:55:12.795 +0200
       DEFINE [2.395;1.911]
       data hash MD5: 64K
       F0 45 D4 7E 60 CA 7C C9 BE A0 08 00 A1 1F 77 B5>)
##END=

$$ hash MD5
$$ A5 94 7A CE 47 77 19 75 FA 8E 84 51 5C B9 EE 4C
