# Supplementary material for: Chiral Vicinal Diamines Derived from Mefloquine
Source: J Org Chem. 2021 Jul 27;86(15):10654–64. doi: 10.1021/acs.joc.1c01316 (PMC8389910; doi:10.1021/acs.joc.1c01316)
Supplement: Supplementary file 2 — jo1c01316_si_002.zip [file jo1c01316_si_002.zip › 11/1H/pdata/1/integrals.txt]

   Current data set:
   NAME =	DK-240A-lc1	EXPNO =	1	PROCNO = 1
   DU   =	C:/Users/dawid_000/Desktop/widma

   Number   Integrated Region     Integral
     1      8.559      8.507         1.00000
     2      8.149      8.100         1.06065
     3      7.992      7.949         0.99561
     4      7.641      7.573         1.04558
     5      7.448      7.295         5.58495
     6      5.115      5.010         1.00436
     7      3.988      3.904         2.06374
     8      3.107      2.953         2.12635
     9      2.820      2.694         1.03159
    10      2.395      1.911         2.17300
    11      1.719      1.349         5.42558
    12      1.036      0.903         1.15083
