# Supplementary material for: Chiral Vicinal Diamines Derived from Mefloquine
Source: J Org Chem. 2021 Jul 27;86(15):10654–64. doi: 10.1021/acs.joc.1c01316 (PMC8389910; doi:10.1021/acs.joc.1c01316)
Supplement: Supplementary file 2 — jo1c01316_si_002.zip [file jo1c01316_si_002.zip › 11/1H/pdata/1/intrng]

A 1.0 #regions in PPM
# low field   high field  bias        slope
  8.559444835424474  8.506515406230154  -0.0  -0.0  # for region 1
  8.149241759168486  8.100093003488047  -0.0  -0.0  # for region 2
  7.992343808342464  7.948866062932843  -0.0  -0.0  # for region 3
  7.640741171551618  7.572689048301776  -0.0  -0.0  # for region 4
  7.447926822343734  7.294809545031591  -0.0  -0.0  # for region 5
  5.114859670856485  5.009903590059157  -0.0  -0.0  # for region 6
  3.98833107029849  3.904366205660627  -0.0  -0.0  # for region 7
  3.1066999916009292  2.952764406431514  -0.0  -0.0  # for region 8
  2.819820037421564  2.6938727404647698  -0.0  -0.0  # for region 9
  2.395151587426219  1.9107389068231635  -0.0  -0.0  # for region 10
  1.718841290058825  1.3486613147043534  5464420.0  -3394.013415892673  # for region 11
  1.0355666638669765  0.9026222948570267  -0.0  -0.0  # for region 12
