# Supplementary material for: Chiral Vicinal Diamines Derived from Mefloquine
Source: J Org Chem. 2021 Jul 27;86(15):10654–64. doi: 10.1021/acs.joc.1c01316 (PMC8389910; doi:10.1021/acs.joc.1c01316)
Supplement: Supplementary file 2 — jo1c01316_si_002.zip [file jo1c01316_si_002.zip › 11/1H/pdata/1/peaklist.xml]

<?xml version="1.0" encoding="UTF-8"?>
<PeakList modified="2021-05-19T20:53:56">
  <PeakList1D>
    <PeakList1DHeader creator="Dawidek" date="2021-05-19T20:53:56" expNo="1" name="DK-240A-lc1" owner="" procNo="1" source="C:\Users\dawid_000\Desktop\widma">
      <PeakPickDetails>F1=8.585964ppm, F2=8.498424ppm, MI=1.59cm, MAXI=2.15cm, PC=1.000
      </PeakPickDetails>
    </PeakList1DHeader>
    <Peak1D F1="8.541748" intensity="1.706849" type="0"/>
    <Peak1D F1="8.520304" intensity="1.784481" type="0"/>
  </PeakList1D>
  <PeakList1D>
    <PeakList1DHeader creator="Dawidek" date="2021-05-19T20:53:56" expNo="1" name="DK-240A-lc1" owner="" procNo="1" source="C:\Users\dawid_000\Desktop\widma">
      <PeakPickDetails>F1=8.168991ppm, F2=8.088361ppm, MI=1.61cm, MAXI=2.21cm, PC=1.000
      </PeakPickDetails>
    </PeakList1DHeader>
    <Peak1D F1="8.13532" intensity="1.7931" type="0"/>
    <Peak1D F1="8.117363" intensity="1.891247" type="0"/>
  </PeakList1D>
  <PeakList1D>
    <PeakList1DHeader creator="Dawidek" date="2021-05-19T20:53:56" expNo="1" name="DK-240A-lc1" owner="" procNo="1" source="C:\Users\dawid_000\Desktop\widma">
      <PeakPickDetails>F1=7.989301ppm, F2=7.910975ppm, MI=4.61cm, MAXI=5.24cm, PC=1.000
      </PeakPickDetails>
    </PeakList1DHeader>
    <Peak1D F1="7.972398" intensity="4.934564" type="0"/>
  </PeakList1D>
  <PeakList1D>
    <PeakList1DHeader creator="Dawidek" date="2021-05-19T20:53:56" expNo="1" name="DK-240A-lc1" owner="" procNo="1" source="C:\Users\dawid_000\Desktop\widma">
      <PeakPickDetails>F1=7.659869ppm, F2=7.567720ppm, MI=0.92cm, MAXI=2.67cm, PC=1.000
      </PeakPickDetails>
    </PeakList1DHeader>
    <Peak1D F1="7.624535" intensity="1.127786" type="0"/>
    <Peak1D F1="7.60454" intensity="1.610455" type="0"/>
    <Peak1D F1="7.584679" intensity="1.005039" type="0"/>
  </PeakList1D>
  <PeakList1D>
    <PeakList1DHeader creator="Dawidek" date="2021-05-19T20:53:56" expNo="1" name="DK-240A-lc1" owner="" procNo="1" source="C:\Users\dawid_000\Desktop\widma">
      <PeakPickDetails>F1=7.468660ppm, F2=7.389303ppm, MI=1.43cm, MAXI=4.82cm, PC=1.000
      </PeakPickDetails>
    </PeakList1DHeader>
    <Peak1D F1="7.435281" intensity="1.971619" type="0"/>
    <Peak1D F1="7.418314" intensity="4.635268" type="0"/>
    <Peak1D F1="7.402755" intensity="2.888485" type="0"/>
  </PeakList1D>
  <PeakList1D>
    <PeakList1DHeader creator="Dawidek" date="2021-05-19T20:53:56" expNo="1" name="DK-240A-lc1" owner="" procNo="1" source="C:\Users\dawid_000\Desktop\widma">
      <PeakPickDetails>F1=7.389303ppm, F2=7.377748ppm, MI=1.27cm, MAXI=4.67cm, PC=1.000
      </PeakPickDetails>
    </PeakList1DHeader>
    <Peak1D F1="7.385175" intensity="4.440874" type="0"/>
    <Peak1D F1="7.381173" intensity="1.718812" type="0"/>
  </PeakList1D>
  <PeakList1D>
    <PeakList1DHeader creator="Dawidek" date="2021-05-19T20:53:56" expNo="1" name="DK-240A-lc1" owner="" procNo="1" source="C:\Users\dawid_000\Desktop\widma">
      <PeakPickDetails>F1=7.377748ppm, F2=7.377155ppm, MI=2.42cm, MAXI=4.82cm, PC=1.000
      </PeakPickDetails>
    </PeakList1DHeader>
  </PeakList1D>
  <PeakList1D>
    <PeakList1DHeader creator="Dawidek" date="2021-05-19T20:53:56" expNo="1" name="DK-240A-lc1" owner="" procNo="1" source="C:\Users\dawid_000\Desktop\widma">
      <PeakPickDetails>F1=7.377155ppm, F2=7.312007ppm, MI=1.43cm, MAXI=4.82cm, PC=1.000
      </PeakPickDetails>
    </PeakList1DHeader>
    <Peak1D F1="7.366306" intensity="1.992027" type="0"/>
    <Peak1D F1="7.337849" intensity="1.548648" type="0"/>
    <Peak1D F1="7.320347" intensity="1.815545" type="0"/>
  </PeakList1D>
  <PeakList1D>
    <PeakList1DHeader creator="Dawidek" date="2021-05-19T20:53:56" expNo="1" name="DK-240A-lc1" owner="" procNo="1" source="C:\Users\dawid_000\Desktop\widma">
      <PeakPickDetails>F1=7.312007ppm, F2=7.291274ppm, MI=0.48cm, MAXI=0.67cm, PC=1.000
      </PeakPickDetails>
    </PeakList1DHeader>
    <Peak1D F1="7.302685" intensity="0.6640084" type="0"/>
  </PeakList1D>
  <PeakList1D>
    <PeakList1DHeader creator="Dawidek" date="2021-05-19T20:53:56" expNo="1" name="DK-240A-lc1" owner="" procNo="1" source="C:\Users\dawid_000\Desktop\widma">
      <PeakPickDetails>F1=5.207436ppm, F2=4.916789ppm, MI=1.87cm, MAXI=2.67cm, PC=1.000
      </PeakPickDetails>
    </PeakList1DHeader>
    <Peak1D F1="5.066786" intensity="2.195829" type="0"/>
    <Peak1D F1="5.042114" intensity="2.252864" type="0"/>
  </PeakList1D>
  <PeakList1D>
    <PeakList1DHeader creator="Dawidek" date="2021-05-19T20:53:56" expNo="1" name="DK-240A-lc1" owner="" procNo="1" source="C:\Users\dawid_000\Desktop\widma">
      <PeakPickDetails>F1=4.165949ppm, F2=3.843007ppm, MI=8.74cm, MAXI=9.79cm, PC=1.000
      </PeakPickDetails>
    </PeakList1DHeader>
    <Peak1D F1="3.94928" intensity="8.790529" type="0"/>
  </PeakList1D>
  <PeakList1D>
    <PeakList1DHeader creator="Dawidek" date="2021-05-19T20:53:56" expNo="1" name="DK-240A-lc1" owner="" procNo="1" source="C:\Users\dawid_000\Desktop\widma">
      <PeakPickDetails>F1=3.097383ppm, F2=3.078711ppm, MI=0.43cm, MAXI=0.55cm, PC=1.000
      </PeakPickDetails>
    </PeakList1DHeader>
    <Peak1D F1="3.081532" intensity="0.4640976" type="0"/>
  </PeakList1D>
  <PeakList1D>
    <PeakList1DHeader creator="Dawidek" date="2021-05-19T20:53:56" expNo="1" name="DK-240A-lc1" owner="" procNo="1" source="C:\Users\dawid_000\Desktop\widma">
      <PeakPickDetails>F1=2.994687ppm, F2=2.987506ppm, MI=0.51cm, MAXI=0.66cm, PC=1.000
      </PeakPickDetails>
    </PeakList1DHeader>
    <Peak1D F1="2.990032" intensity="0.5762156" type="0"/>
  </PeakList1D>
  <PeakList1D>
    <PeakList1DHeader creator="Dawidek" date="2021-05-19T20:53:56" expNo="1" name="DK-240A-lc1" owner="" procNo="1" source="C:\Users\dawid_000\Desktop\widma">
      <PeakPickDetails>F1=2.793605ppm, F2=2.782833ppm, MI=0.43cm, MAXI=0.62cm, PC=1.000
      </PeakPickDetails>
    </PeakList1DHeader>
    <Peak1D F1="2.784858" intensity="0.4884079" type="0"/>
  </PeakList1D>
  <PeakList1D>
    <PeakList1DHeader creator="Dawidek" date="2021-05-19T20:53:56" expNo="1" name="DK-240A-lc1" owner="" procNo="1" source="C:\Users\dawid_000\Desktop\widma">
      <PeakPickDetails>F1=2.741898ppm, F2=2.715327ppm, MI=0.47cm, MAXI=0.71cm, PC=1.000
      </PeakPickDetails>
    </PeakList1DHeader>
    <Peak1D F1="2.736215" intensity="0.6545959" type="0"/>
  </PeakList1D>
  <PeakList1D>
    <PeakList1DHeader creator="Dawidek" date="2021-05-19T20:53:56" expNo="1" name="DK-240A-lc1" owner="" procNo="1" source="C:\Users\dawid_000\Desktop\widma">
      <PeakPickDetails>F1=2.138347ppm, F2=2.132350ppm, MI=0.27cm, MAXI=0.29cm, PC=1.000
      </PeakPickDetails>
    </PeakList1DHeader>
    <Peak1D F1="2.135593" intensity="0.2768821" type="0"/>
  </PeakList1D>
  <PeakList1D>
    <PeakList1DHeader creator="Dawidek" date="2021-05-19T20:53:56" expNo="1" name="DK-240A-lc1" owner="" procNo="1" source="C:\Users\dawid_000\Desktop\widma">
      <PeakPickDetails>F1=2.121857ppm, F2=2.116884ppm, MI=0.25cm, MAXI=0.29cm, PC=1.000
      </PeakPickDetails>
    </PeakList1DHeader>
  </PeakList1D>
  <PeakList1D>
    <PeakList1DHeader creator="Dawidek" date="2021-05-19T20:53:56" expNo="1" name="DK-240A-lc1" owner="" procNo="1" source="C:\Users\dawid_000\Desktop\widma">
      <PeakPickDetails>F1=1.733206ppm, F2=1.719499ppm, MI=0.27cm, MAXI=0.33cm, PC=1.000
      </PeakPickDetails>
    </PeakList1DHeader>
    <Peak1D F1="1.72599" intensity="0.285416" type="0"/>
  </PeakList1D>
  <PeakList1D>
    <PeakList1DHeader creator="Dawidek" date="2021-05-19T20:53:56" expNo="1" name="DK-240A-lc1" owner="" procNo="1" source="C:\Users\dawid_000\Desktop\widma">
      <PeakPickDetails>F1=1.590041ppm, F2=1.582426ppm, MI=0.91cm, MAXI=0.98cm, PC=1.000
      </PeakPickDetails>
    </PeakList1DHeader>
    <Peak1D F1="1.586591" intensity="0.943727" type="0"/>
  </PeakList1D>
  <PeakList1D>
    <PeakList1DHeader creator="Dawidek" date="2021-05-19T20:53:56" expNo="1" name="DK-240A-lc1" owner="" procNo="1" source="C:\Users\dawid_000\Desktop\widma">
      <PeakPickDetails>F1=1.469722ppm, F2=1.456015ppm, MI=0.99cm, MAXI=1.06cm, PC=1.000
      </PeakPickDetails>
    </PeakList1DHeader>
    <Peak1D F1="1.459022" intensity="1.026234" type="0"/>
  </PeakList1D>
  <PeakList1D>
    <PeakList1DHeader creator="Dawidek" date="2021-05-19T20:53:56" expNo="1" name="DK-240A-lc1" owner="" procNo="1" source="C:\Users\dawid_000\Desktop\widma">
      <PeakPickDetails>F1=1.366156ppm, F2=1.357018ppm, MI=0.31cm, MAXI=0.34cm, PC=1.000
      </PeakPickDetails>
    </PeakList1DHeader>
    <Peak1D F1="1.361724" intensity="0.3217675" type="0"/>
  </PeakList1D>
  <PeakList1D>
    <PeakList1DHeader creator="Dawidek" date="2021-05-19T20:53:56" expNo="1" name="DK-240A-lc1" owner="" procNo="1" source="C:\Users\dawid_000\Desktop\widma">
      <PeakPickDetails>F1=1.021952ppm, F2=0.985399ppm, MI=0.52cm, MAXI=0.62cm, PC=1.000
      </PeakPickDetails>
    </PeakList1DHeader>
    <Peak1D F1="0.988273" intensity="0.5538945" type="0"/>
  </PeakList1D>
  <PeakList1D>
    <PeakList1DHeader creator="Dawidek" date="2021-05-19T20:53:56" expNo="1" name="DK-240A-lc1" owner="" procNo="1" source="C:\Users\dawid_000\Desktop\widma">
      <PeakPickDetails>F1=0.936662ppm, F2=0.906202ppm, MI=0.24cm, MAXI=0.28cm, PC=1.000
      </PeakPickDetails>
    </PeakList1DHeader>
    <Peak1D F1="0.928047" intensity="0.2600014" type="0"/>
  </PeakList1D>
</PeakList>
