# Supplementary material for: Chiral Vicinal Diamines Derived from Mefloquine
Source: J Org Chem. 2021 Jul 27;86(15):10654–64. doi: 10.1021/acs.joc.1c01316 (PMC8389910; doi:10.1021/acs.joc.1c01316)
Supplement: Supplementary file 2 — jo1c01316_si_002.zip [file jo1c01316_si_002.zip › 11/1H/pdata/1/peakrng]

P    #regions in PPM
# 2021-05-19 20:53:57 +0200  Dawidek@dom
# low field   high field   mi   maxi
  8.585964511869806  8.49842315113703  1.589  2.155  # for region 1
  8.168991188379481  8.088360987704558  1.607  2.207  # for region 2
  7.989301026875364  7.910974546219724  4.609  5.245  # for region 3
  7.659869064117816  7.567720263346474  0.918  2.667  # for region 4
  7.468660302517281  7.389303421018733  1.430  4.821  # for region 5
  7.389303421018733  7.377747448871017  1.274  4.670  # for region 6
  7.377747448871017  7.377154834914724  2.423  4.821  # for region 7
  7.377154834914724  7.312007341206  1.430  4.821  # for region 8
  7.312007341206  7.2912738610324475  0.477  0.671  # for region 9
  5.207436316482847  4.916788708121014  1.873  2.672  # for region 10
  4.165949053186278  3.8430072661175743  8.741  9.790  # for region 11
  3.0973828633258966  3.07871095179182  0.431  0.549  # for region 12
  2.994687349888474  2.987505845452291  0.512  0.662  # for region 13
  2.793605225675339  2.7828329690210643  0.431  0.624  # for region 14
  2.741898393734819  2.7153268273209403  0.468  0.706  # for region 15
  2.1383466006485152  2.132350535872775  0.267  0.293  # for region 16
  2.1218574225152285  2.1168834142353528  0.245  0.290  # for region 17
  1.7332057444897242  1.7194984934348845  0.267  0.327  # for region 18
  1.590041122361399  1.5824259828864882  0.910  0.984  # for region 19
  1.4697219186578065  1.4560146676029668  0.988  1.062  # for region 20
  1.366156021799018  1.357017854429125  0.308  0.338  # for region 21
  1.0219517175330448  0.9853990480534723  0.516  0.616  # for region 22
  0.9366621554140425  0.9062015975143989  0.238  0.278  # for region 23
