# Supplementary material for: Chiral Vicinal Diamines Derived from Mefloquine
Source: J Org Chem. 2021 Jul 27;86(15):10654–64. doi: 10.1021/acs.joc.1c01316 (PMC8389910; doi:10.1021/acs.joc.1c01316)
Supplement: Supplementary file 2 — jo1c01316_si_002.zip [file jo1c01316_si_002.zip › 12/12.mol]

11_12aa.mol
  ChemDraw05292119292D

 26 28  0  0  0  0  0  0  0  0999 V2000
   -1.0730    1.2361    0.0000 C   0  0  0  0  0  0  0  0  0  0  0  0
   -1.0730    0.4111    0.0000 C   0  0  0  0  0  0  0  0  0  0  0  0
   -0.3585   -0.0014    0.0000 C   0  0  0  0  0  0  0  0  0  0  0  0
    0.3560    0.4111    0.0000 C   0  0  0  0  0  0  0  0  0  0  0  0
    0.3560    1.2361    0.0000 C   0  0  0  0  0  0  0  0  0  0  0  0
   -0.3585    1.6486    0.0000 C   0  0  0  0  0  0  0  0  0  0  0  0
   -0.3585   -0.8264    0.0000 N   0  0  0  0  0  0  0  0  0  0  0  0
    0.3560   -1.2389    0.0000 C   0  0  0  0  0  0  0  0  0  0  0  0
    1.0705   -0.8264    0.0000 C   0  0  0  0  0  0  0  0  0  0  0  0
    1.0705   -0.0014    0.0000 C   0  0  0  0  0  0  0  0  0  0  0  0
    1.7849    0.4111    0.0000 C   0  0  0  0  0  0  0  0  0  0  0  0
    2.4994   -0.0014    0.0000 N   0  0  0  0  0  0  0  0  0  0  0  0
    1.7849    1.2361    0.0000 C   0  0  0  0  0  0  0  0  0  0  0  0
    2.4994    1.6486    0.0000 N   0  0  0  0  0  0  0  0  0  0  0  0
    2.4994    2.4736    0.0000 C   0  0  0  0  0  0  0  0  0  0  0  0
    1.7849    2.8861    0.0000 C   0  0  0  0  0  0  0  0  0  0  0  0
    1.0705    2.4736    0.0000 C   0  0  0  0  0  0  0  0  0  0  0  0
    1.0705    1.6486    0.0000 C   0  0  0  0  0  0  0  0  0  0  0  0
   -1.7874   -0.0014    0.0000 C   0  0  0  0  0  0  0  0  0  0  0  0
   -2.1985    0.7106    0.0000 F   0  0  0  0  0  0  0  0  0  0  0  0
   -2.4994   -0.4125    0.0000 F   0  0  0  0  0  0  0  0  0  0  0  0
   -1.3764   -0.7134    0.0000 F   0  0  0  0  0  0  0  0  0  0  0  0
    0.3560   -2.0639    0.0000 C   0  0  0  0  0  0  0  0  0  0  0  0
   -0.4661   -2.0639    0.0000 F   0  0  0  0  0  0  0  0  0  0  0  0
    0.3560   -2.8861    0.0000 F   0  0  0  0  0  0  0  0  0  0  0  0
    1.1781   -2.0639    0.0000 F   0  0  0  0  0  0  0  0  0  0  0  0
  1  2  2  0      
  2  3  1  0      
  3  4  2  0      
  4  5  1  0      
  5  6  2  0      
  6  1  1  0      
  3  7  1  0      
  7  8  2  0      
  8  9  1  0      
  9 10  2  0      
 10  4  1  0      
 10 11  1  0      
 11 12  1  6      
 11 13  1  0      
 13 14  1  1      
 14 15  1  0      
 15 16  1  0      
 16 17  1  0      
 17 18  1  0      
 18 13  1  0      
 19 20  1  0      
 19 21  1  0      
 19 22  1  0      
  2 19  1  0      
 23 24  1  0      
 23 25  1  0      
 23 26  1  0      
  8 23  1  0      
M  STY  1   1 SUP
M  SLB  1   1   1
M  SAL   1  4  19  20  21  22
M  SBL   1  1  24
M  SMT   1 CF3
M  SBV   1 24  -15.7957   12.6287
M  STY  1   2 SUP
M  SLB  1   2   2
M  SAL   2  4  23  24  25  26
M  SBL   2  1  28
M  SMT   2 CF3
M  SBV   2 28  -15.0813   12.2162
M  END
