# Supplementary material for: Chiral Vicinal Diamines Derived from Mefloquine
Source: J Org Chem. 2021 Jul 27;86(15):10654–64. doi: 10.1021/acs.joc.1c01316 (PMC8389910; doi:10.1021/acs.joc.1c01316)
Supplement: Supplementary file 2 — jo1c01316_si_002.zip [file jo1c01316_si_002.zip › 12/13C/pdata/1/auditp.txt]

##TITLE= Audit trail, TOPSPIN		Version 3.2
##JCAMPDX= 5.01
##ORIGIN= Bruker BioSpin GmbH
##OWNER= nmrsu
$$ C:\Bruker\TopSpin3.2\data\Boratynski/DK-126E-basic-lc2/2/pdata/1/auditp.txt
##AUDIT TRAIL=  $$ (NUMBER, WHEN, WHO, WHERE, PROCESS, VERSION, WHAT)
(   1,<2021-05-10 15:30:11.212 +0200>,<nmrsu>,<nmr600>,<go>,<TOPSPIN 3.2>,
      <created by zg
	started at 2021-05-10 15:12:47.022 +0200,
	POWCHK enabled, PULCHK disabled,
       terminated by command 'halt'
       configuration hash MD5:
       0F 1E 32 24 12 31 66 3B D0 88 A5 F6 6C 4D 04 F6
       data hash MD5: 128K
       68 D5 AE F8 FB CF 13 CF D7 71 5C 0A 49 22 37 DD>)
(   2,<2021-05-10 15:30:14.161 +0200>,<nmrsu>,<nmr600>,<proc1d>,<TOPSPIN 3.2>,
      <Start of raw data processing
       efp LB = 1 FT_mod = 6 PKNL = 1 PHC0 = -10.21342 PHC1 = -119.2631 SI = 128K 
       data hash MD5: 128K
       D0 BB EB 94 81 E5 D4 FD 82 2B 51 07 E8 C9 FD AB>)
(   3,<2021-05-10 15:30:16.313 +0200>,<nmrsu>,<nmr600>,<proc1d>,<TOPSPIN 3.2>,
      <apk 
       data hash MD5: 128K
       F7 CD A1 3C 82 A4 3A 66 F1 43 B2 AB 0A ED FE 39>)
$$ C:/Users/dawid_000/Desktop/widma/DK-126E-basic-lc2/2/pdata/1/auditp.txt
(   4,<2021-05-16 12:45:02.750 +0200>,<Dawidek>,<dom>,<dataserver>,<TopSpin 4.1.0>,
      <CAT service failure
       Spectrum calibrated, SF was set. Old value: 151.015961 New value: 151.015942. Peak list modified: Yes
       data hash MD5: 128K
       F7 CD A1 3C 82 A4 3A 66 F1 43 B2 AB 0A ED FE 39>)
(   5,<2021-05-16 12:45:02.797 +0200>,<Dawidek>,<dom>,<dataserver>,<TopSpin 4.1.0>,
      <CAT service failure
       Spectrum calibrated, OFFSET was set. Old value: 250.496600 New value: 250.620134. Peak list modified: Yes
       data hash MD5: 128K
       F7 CD A1 3C 82 A4 3A 66 F1 43 B2 AB 0A ED FE 39>)
##END=

$$ hash MD5
$$ 29 C2 70 7D 58 DC 1C 39 84 CB 04 E2 EB 30 D1 E4
