# Supplementary material for: Chiral Vicinal Diamines Derived from Mefloquine
Source: J Org Chem. 2021 Jul 27;86(15):10654–64. doi: 10.1021/acs.joc.1c01316 (PMC8389910; doi:10.1021/acs.joc.1c01316)
Supplement: Supplementary file 2 — jo1c01316_si_002.zip [file jo1c01316_si_002.zip › 12/13C/pdata/1/outd]

##TITLE= Parameter file, TopSpin 4.1.0
##JCAMPDX= 5.0
##DATATYPE= Parameter Values
##NPOINTS= 3	$$ modification sequence number
##ORIGIN= Bruker BioSpin GmbH
##OWNER= nmrsu
$$ 2021-05-16 12:55:31.992 +0200  Dawidek@dom
$$ C:/Users/dawid_000/Desktop/widma/DK-126E-basic-lc2/2/pdata/1/outd
$$ process C:\Bruker\TopSpin4.1.0\prog\mod\dataserver.exe
##$CURPLOT= <printer>
##$CURPRIN= <$printer>
##$DFORMAT= <normdp>
##$LAYOUT= <+/PBC.xwp>
##$LFORMAT= <normlp>
##$PFORMAT= <normpl>
##END=
