# Supplementary material for: Chiral Vicinal Diamines Derived from Mefloquine
Source: J Org Chem. 2021 Jul 27;86(15):10654–64. doi: 10.1021/acs.joc.1c01316 (PMC8389910; doi:10.1021/acs.joc.1c01316)
Supplement: Supplementary file 2 — jo1c01316_si_002.zip [file jo1c01316_si_002.zip › 12/13C/pdata/1/parm.txt]

Current Data Parameters
NAME     DK-126E-basic-lc2              
EXPNO                 2              
PROCNO                1              

F2 - Acquisition Parameters
Date_          20210510              
Time              15.27              
INSTRUM           spect              
PROBHD   5 mm PABBO BB-              
PULPROG          zgpg30              
TD               131072              
SOLVENT           CDCl3              
NS                  295              
DS                    0              
SWH           45454.547 Hz           
FIDRES         0.346791 Hz           
AQ            1.4417920 sec          
RG                 2050              
DW               11.000 usec         
DE                 6.50 usec         
TE                298.1 K            
D1           2.00000000 sec          
D11          0.03000000 sec          
TD0                   1              

======== CHANNEL f1 ========
SFO1        151.0310627 MHz          
NUC1                13C              
P1                12.30 usec         
PLW1        36.00000000 W            

======== CHANNEL f2 ========
SFO2        600.5824023 MHz          
NUC2                 1H              
CPDPRG[2        waltz16              
PCPD2             70.00 usec         
PLW2        15.80000019 W            
PLW12        0.77468002 W            
PLW13        0.38966000 W            

F2 - Processing parameters
SI               131072              
SF          151.0159423 MHz          
WDW                  EM              
SSB                   0              
LB                 1.00 Hz           
GB                    0              
PC                 1.40              
