# Supplementary material for: Chiral Vicinal Diamines Derived from Mefloquine
Source: J Org Chem. 2021 Jul 27;86(15):10654–64. doi: 10.1021/acs.joc.1c01316 (PMC8389910; doi:10.1021/acs.joc.1c01316)
Supplement: Supplementary file 2 — jo1c01316_si_002.zip [file jo1c01316_si_002.zip › 12/13C/pdata/1/peaklist.xml]

<?xml version="1.0" encoding="UTF-8"?>
<PeakList modified="2021-05-16T12:54:01">
  <PeakList1D>
    <PeakList1DHeader creator="Dawidek" date="2021-05-16T12:54:01" expNo="2" name="DK-126E-basic-lc2" owner="" procNo="1" source="C:/Users/dawid_000/Desktop/widma">
      <PeakPickDetails>F1=154.073105ppm, F2=153.667511ppm, MI=2.21cm, MAXI=2.51cm, PC=1.400
      </PeakPickDetails>
    </PeakList1DHeader>
    <Peak1D F1="153.87088" intensity="2.409196" type="0"/>
  </PeakList1D>
  <PeakList1D>
    <PeakList1DHeader creator="Dawidek" date="2021-05-16T12:54:01" expNo="2" name="DK-126E-basic-lc2" owner="" procNo="1" source="C:/Users/dawid_000/Desktop/widma">
      <PeakPickDetails>F1=148.952545ppm, F2=148.648346ppm, MI=0.10cm, MAXI=0.13cm, PC=1.400
      </PeakPickDetails>
    </PeakList1DHeader>
  </PeakList1D>
  <PeakList1D>
    <PeakList1DHeader creator="Dawidek" date="2021-05-16T12:54:01" expNo="2" name="DK-126E-basic-lc2" owner="" procNo="1" source="C:/Users/dawid_000/Desktop/widma">
      <PeakPickDetails>F1=148.648346ppm, F2=148.175171ppm, MI=0.57cm, MAXI=0.81cm, PC=1.400
      </PeakPickDetails>
    </PeakList1DHeader>
    <Peak1D F1="148.529877" intensity="0.6495703" type="0"/>
    <Peak1D F1="148.297882" intensity="0.6250511" type="0"/>
  </PeakList1D>
  <PeakList1D>
    <PeakList1DHeader creator="Dawidek" date="2021-05-16T12:54:01" expNo="2" name="DK-126E-basic-lc2" owner="" procNo="1" source="C:/Users/dawid_000/Desktop/widma">
      <PeakPickDetails>F1=148.175171ppm, F2=147.972366ppm, MI=0.18cm, MAXI=0.24cm, PC=1.400
      </PeakPickDetails>
    </PeakList1DHeader>
    <Peak1D F1="148.065903" intensity="0.2070148" type="0"/>
  </PeakList1D>
  <PeakList1D>
    <PeakList1DHeader creator="Dawidek" date="2021-05-16T12:54:01" expNo="2" name="DK-126E-basic-lc2" owner="" procNo="1" source="C:/Users/dawid_000/Desktop/widma">
      <PeakPickDetails>F1=144.288269ppm, F2=143.933380ppm, MI=1.06cm, MAXI=1.26cm, PC=1.400
      </PeakPickDetails>
    </PeakList1DHeader>
    <Peak1D F1="144.140839" intensity="1.141342" type="0"/>
  </PeakList1D>
  <PeakList1D>
    <PeakList1DHeader creator="Dawidek" date="2021-05-16T12:54:01" expNo="2" name="DK-126E-basic-lc2" owner="" procNo="1" source="C:/Users/dawid_000/Desktop/widma">
      <PeakPickDetails>F1=130.144455ppm, F2=129.350647ppm, MI=0.13cm, MAXI=0.74cm, PC=1.400
      </PeakPickDetails>
    </PeakList1DHeader>
    <Peak1D F1="129.828247" intensity="0.5087895" type="0"/>
    <Peak1D F1="129.628891" intensity="0.5420575" type="0"/>
  </PeakList1D>
  <PeakList1D>
    <PeakList1DHeader creator="Dawidek" date="2021-05-16T12:54:01" expNo="2" name="DK-126E-basic-lc2" owner="" procNo="1" source="C:/Users/dawid_000/Desktop/widma">
      <PeakPickDetails>F1=129.246414ppm, F2=128.797394ppm, MI=0.44cm, MAXI=1.54cm, PC=1.400
      </PeakPickDetails>
    </PeakList1DHeader>
    <Peak1D F1="129.062698" intensity="0.4993193" type="0"/>
    <Peak1D F1="129.02623" intensity="1.388577" type="0"/>
    <Peak1D F1="128.990402" intensity="1.441676" type="0"/>
    <Peak1D F1="128.954071" intensity="0.5046441" type="0"/>
  </PeakList1D>
  <PeakList1D>
    <PeakList1DHeader creator="Dawidek" date="2021-05-16T12:54:01" expNo="2" name="DK-126E-basic-lc2" owner="" procNo="1" source="C:/Users/dawid_000/Desktop/widma">
      <PeakPickDetails>F1=128.067719ppm, F2=127.402206ppm, MI=1.36cm, MAXI=3.68cm, PC=1.400
      </PeakPickDetails>
    </PeakList1DHeader>
    <Peak1D F1="127.763657" intensity="1.448883" type="0"/>
    <Peak1D F1="127.650368" intensity="3.15524" type="0"/>
  </PeakList1D>
  <PeakList1D>
    <PeakList1DHeader creator="Dawidek" date="2021-05-16T12:54:01" expNo="2" name="DK-126E-basic-lc2" owner="" procNo="1" source="C:/Users/dawid_000/Desktop/widma">
      <PeakPickDetails>F1=127.233826ppm, F2=127.065445ppm, MI=3.73cm, MAXI=4.10cm, PC=1.400
      </PeakPickDetails>
    </PeakList1DHeader>
    <Peak1D F1="127.146034" intensity="4.07327" type="0"/>
  </PeakList1D>
  <PeakList1D>
    <PeakList1DHeader creator="Dawidek" date="2021-05-16T12:54:01" expNo="2" name="DK-126E-basic-lc2" owner="" procNo="1" source="C:/Users/dawid_000/Desktop/widma">
      <PeakPickDetails>F1=126.497467ppm, F2=126.255455ppm, MI=0.17cm, MAXI=0.35cm, PC=1.400
      </PeakPickDetails>
    </PeakList1DHeader>
    <Peak1D F1="126.41436" intensity="0.2316618" type="0"/>
  </PeakList1D>
  <PeakList1D>
    <PeakList1DHeader creator="Dawidek" date="2021-05-16T12:54:01" expNo="2" name="DK-126E-basic-lc2" owner="" procNo="1" source="C:/Users/dawid_000/Desktop/widma">
      <PeakPickDetails>F1=124.747536ppm, F2=124.468292ppm, MI=0.55cm, MAXI=0.68cm, PC=1.400
      </PeakPickDetails>
    </PeakList1DHeader>
    <Peak1D F1="124.603271" intensity="0.5969138" type="0"/>
  </PeakList1D>
  <PeakList1D>
    <PeakList1DHeader creator="Dawidek" date="2021-05-16T12:54:01" expNo="2" name="DK-126E-basic-lc2" owner="" procNo="1" source="C:/Users/dawid_000/Desktop/widma">
      <PeakPickDetails>F1=124.282135ppm, F2=123.928421ppm, MI=0.15cm, MAXI=0.30cm, PC=1.400
      </PeakPickDetails>
    </PeakList1DHeader>
    <Peak1D F1="124.134537" intensity="0.2265508" type="0"/>
  </PeakList1D>
  <PeakList1D>
    <PeakList1DHeader creator="Dawidek" date="2021-05-16T12:54:01" expNo="2" name="DK-126E-basic-lc2" owner="" procNo="1" source="C:/Users/dawid_000/Desktop/widma">
      <PeakPickDetails>F1=122.978996ppm, F2=122.718369ppm, MI=0.54cm, MAXI=0.65cm, PC=1.400
      </PeakPickDetails>
    </PeakList1DHeader>
    <Peak1D F1="122.790977" intensity="0.5879032" type="0"/>
  </PeakList1D>
  <PeakList1D>
    <PeakList1DHeader creator="Dawidek" date="2021-05-16T12:54:01" expNo="2" name="DK-126E-basic-lc2" owner="" procNo="1" source="C:/Users/dawid_000/Desktop/widma">
      <PeakPickDetails>F1=122.606667ppm, F2=119.963158ppm, MI=0.45cm, MAXI=0.77cm, PC=1.400
      </PeakPickDetails>
    </PeakList1DHeader>
    <Peak1D F1="122.309654" intensity="0.6238483" type="0"/>
    <Peak1D F1="120.484787" intensity="0.552734" type="0"/>
  </PeakList1D>
  <PeakList1D>
    <PeakList1DHeader creator="Dawidek" date="2021-05-16T12:54:01" expNo="2" name="DK-126E-basic-lc2" owner="" procNo="1" source="C:/Users/dawid_000/Desktop/widma">
      <PeakPickDetails>F1=119.032349ppm, F2=118.455246ppm, MI=0.19cm, MAXI=0.31cm, PC=1.400
      </PeakPickDetails>
    </PeakList1DHeader>
    <Peak1D F1="118.661079" intensity="0.2280049" type="0"/>
  </PeakList1D>
  <PeakList1D>
    <PeakList1DHeader creator="Dawidek" date="2021-05-16T12:54:01" expNo="2" name="DK-126E-basic-lc2" owner="" procNo="1" source="C:/Users/dawid_000/Desktop/widma">
      <PeakPickDetails>F1=115.556389ppm, F2=115.336075ppm, MI=-0.00cm, MAXI=2.47cm, PC=1.400
      </PeakPickDetails>
    </PeakList1DHeader>
    <Peak1D F1="115.431915" intensity="1.812725" type="0"/>
    <Peak1D F1="115.419716" intensity="1.786659" type="0"/>
  </PeakList1D>
  <PeakList1D>
    <PeakList1DHeader creator="Dawidek" date="2021-05-16T12:54:01" expNo="2" name="DK-126E-basic-lc2" owner="" procNo="1" source="C:/Users/dawid_000/Desktop/widma">
      <PeakPickDetails>F1=66.153351ppm, F2=15.171923ppm, MI=3.18cm, MAXI=8.48cm, PC=1.400
      </PeakPickDetails>
    </PeakList1DHeader>
    <Peak1D F1="62.145283" intensity="5.737681" type="0"/>
    <Peak1D F1="55.830154" intensity="3.561291" type="0"/>
    <Peak1D F1="47.042286" intensity="5.483626" type="0"/>
    <Peak1D F1="30.250763" intensity="5.182711" type="0"/>
    <Peak1D F1="26.181372" intensity="5.087544" type="0"/>
    <Peak1D F1="24.66922" intensity="5.428981" type="0"/>
  </PeakList1D>
</PeakList>
