# Supplementary material for: Chiral Vicinal Diamines Derived from Mefloquine
Source: J Org Chem. 2021 Jul 27;86(15):10654–64. doi: 10.1021/acs.joc.1c01316 (PMC8389910; doi:10.1021/acs.joc.1c01316)
Supplement: Supplementary file 2 — jo1c01316_si_002.zip [file jo1c01316_si_002.zip › 12/13C/pdata/1/peakrng]

P    #regions in PPM
# 2021-05-16 12:55:23 +0200  Dawidek@dom
# low field   high field   mi   maxi
  154.07310321987228  153.66751426766464  2.209  2.512  # for region 1
  148.952542698251  148.64835098409526  0.098  0.134  # for region 2
  148.64835098409526  148.17516387318636  0.570  0.811  # for region 3
  148.17516387318636  147.97236939708256  0.180  0.236  # for region 4
  144.28826974786327  143.9333794146816  1.060  1.265  # for region 5
  130.14445634346512  129.3506481259799  0.127  0.742  # for region 6
  129.2464106832798  128.79738785318713  0.435  1.537  # for region 7
  128.06772575428656  127.40220977397064  1.356  3.676  # for region 8
  127.2338262126859  127.06544265140114  3.729  4.100  # for region 9
  126.49746612549963  126.25545478486218  0.170  0.346  # for region 10
  124.74753797012113  124.46829411553945  0.548  0.680  # for region 11
  124.28213154581833  123.9284226633482  0.151  0.296  # for region 12
  122.97899355777051  122.71836596016094  0.535  0.649  # for region 13
  122.60666841832827  119.96315992828839  0.454  0.775  # for region 14
  119.03234707968281  118.45524311354734  0.195  0.315  # for region 15
  115.55639214969892  115.33607348138067  -0.000  2.468  # for region 16
  66.15335110500506  15.171922404424235  3.176  8.479  # for region 17
