# Supplementary material for: Chiral Vicinal Diamines Derived from Mefloquine
Source: J Org Chem. 2021 Jul 27;86(15):10654–64. doi: 10.1021/acs.joc.1c01316 (PMC8389910; doi:10.1021/acs.joc.1c01316)
Supplement: Supplementary file 2 — jo1c01316_si_002.zip [file jo1c01316_si_002.zip › 12/19F/audita.txt]

##TITLE= Audit trail, TopSpin 4.1.0
##JCAMPDX= 5.01
##ORIGIN= Bruker BioSpin GmbH
##OWNER= Dawidek
$$ C:/Users/dawid_000/Desktop/widma/DK-155/1/audita.txt
##AUDIT TRAIL=  $$ (NUMBER, WHEN, WHO, WHERE, PROCESS, VERSION, WHAT)
(   1,<2021-05-18 16:46:20.752 +0200>,<Dawidek>,<dom>,<jconv>,<TopSpin 4.1.0>,
      <jconv created from
       C:\Users\dawid_000\Desktop\widma\DK 155_Proton-1-1.bin
       data hash MD5: 64K
       92 C6 64 79 AE 5C E8 91 D7 A8 23 54 C0 AB 84 8BCAT service failure
       >)
(   2,<2021-05-19 19:17:04.158 +0200>,<Dawidek>,<dom>,<jconv>,<TopSpin 4.1.0>,
      <CAT service failure
       jconv created from
       C:\Users\dawid_000\Desktop\widma\DK 155_Fluor-1-1.bin
       data hash MD5: 512K
       2C 39 FA E3 B3 E9 B6 DD 05 35 78 E1 B4 18 07 B1>)
##END=

$$ hash MD5
$$ D4 74 E7 AA 37 7B 81 37 60 1D BB BA CF FC 6B BD
