# Supplementary material for: Chiral Vicinal Diamines Derived from Mefloquine
Source: J Org Chem. 2021 Jul 27;86(15):10654–64. doi: 10.1021/acs.joc.1c01316 (PMC8389910; doi:10.1021/acs.joc.1c01316)
Supplement: Supplementary file 2 — jo1c01316_si_002.zip [file jo1c01316_si_002.zip › 12/19F/pdata/1/auditp.txt]

##TITLE= Audit trail, TopSpin 4.1.0
##JCAMPDX= 5.01
##ORIGIN= Bruker BioSpin GmbH
##OWNER= Dawidek
$$ C:\Users\dawid_000\Desktop\widma/DK-155/1/pdata/1/auditp.txt
##AUDIT TRAIL=  $$ (NUMBER, WHEN, WHO, WHERE, PROCESS, VERSION, WHAT)
(   1,<2021-05-18 16:46:20.752 +0200>,<Dawidek>,<dom>,<jconv>,<TopSpin 4.1.0>,
      <jconv created from
       C:\Users\dawid_000\Desktop\widma\DK 155_Proton-1-1.bin
       data hash MD5: 64K
       92 C6 64 79 AE 5C E8 91 D7 A8 23 54 C0 AB 84 8BCAT service failure
       >)
(   2,<2021-05-18 16:48:32.855 +0200>,<Dawidek>,<dom>,<proc1d>,<TopSpin 4.1.0>,
      <CAT service failure
       Start of raw data processing
       efp BC_mod = 2 LB = 0.3 FT_mod = 6 PKNL = 0 REVERSE PHC0 = 0 PHC1 = 7000 SI = 64K 
       data hash MD5: 64K
       82 ED D8 4D E4 69 CC B1 6A 98 83 0E 58 57 56 98>)
(   3,<2021-05-18 16:48:34.355 +0200>,<Dawidek>,<dom>,<proc1d>,<TopSpin 4.1.0>,
      <CAT service failure
       apk 
       data hash MD5: 64K
       35 38 1C 8D 69 35 4B 5F C2 F8 18 50 7D 56 A2 8F>)
(   4,<2021-05-19 19:17:08.877 +0200>,<Dawidek>,<dom>,<proc1d>,<TopSpin 4.1.0>,
      <CAT service failure
       Start of raw data processing
       em BC_mod = 2 LB = 0.3 SI = 512K 
       data hash MD5: 512K
       2A 1D EE BA A6 EB A5 75 9E 52 33 05 69 8A 65 BF>)
(   5,<2021-05-19 19:17:11.658 +0200>,<Dawidek>,<dom>,<proc1d>,<TopSpin 4.1.0>,
      <CAT service failure
       ft FT_mod = 6 PKNL = 0 SI = 512K REVERSE 
       data hash MD5: 512K
       FB C2 0A D1 6D 79 DB 0A C4 97 21 F4 3F CB 20 1D>)
(   6,<2021-05-19 19:17:23.751 +0200>,<Dawidek>,<dom>,<proc1d>,<TopSpin 4.1.0>,
      <CAT service failure
       apk 
       data hash MD5: 512K
       E3 33 0A 83 6A 12 F9 82 0D F7 3D 12 F7 C1 8A A7>)
(   7,<2021-05-19 19:17:28.610 +0200>,<Dawidek>,<dom>,<proc1d>,<TopSpin 4.1.0>,
      <CAT service failure
       abs n ABSG = 5 
       data hash MD5: 512K
       BE 8D 71 51 5D 40 90 D2 DE 10 CE 02 01 B2 59 75>)
(   8,<2021-05-19 19:17:29.985 +0200>,<Dawidek>,<dom>,<proc1d>,<TopSpin 4.1.0>,
      <CAT service failure
       Start of raw data processing
       efp BC_mod = 2 LB = 0.3 FT_mod = 6 PKNL = 0 REVERSE PHC0 = 158.2535 PHC1 = 7000 SI = 512K 
       data hash MD5: 512K
       41 FF 87 7D 77 FB 95 9E E0 70 09 8E F2 F5 F5 F8>)
(   9,<2021-05-19 19:17:37.188 +0200>,<Dawidek>,<dom>,<proc1d>,<TopSpin 4.1.0>,
      <CAT service failure
       apk 
       data hash MD5: 512K
       4F 37 90 9D 8F 19 7C 80 F7 9F CA 3D 5B 13 AE 1E>)
(  10,<2021-05-19 19:18:11.030 +0200>,<Dawidek>,<dom>,<dataserver>,<TopSpin 4.1.0>,
      <CAT service failure
       Spectrum calibrated, SF was set. Old value: 376.208671 New value: 376.209084. Peak list modified: Yes
       data hash MD5: 512K
       4F 37 90 9D 8F 19 7C 80 F7 9F CA 3D 5B 13 AE 1E>)
(  11,<2021-05-19 19:18:11.077 +0200>,<Dawidek>,<dom>,<dataserver>,<TopSpin 4.1.0>,
      <CAT service failure
       Spectrum calibrated, OFFSET was set. Old value: 151.724000 New value: 150.625550. Peak list modified: Yes
       data hash MD5: 512K
       4F 37 90 9D 8F 19 7C 80 F7 9F CA 3D 5B 13 AE 1E>)
(  12,<2021-05-19 19:19:37.916 +0200>,<Dawidek>,<dom>,<dataserver>,<TopSpin 4.1.0>,
      <CAT service failure
       INTEGRAL 2021-05-19 19:18:25.513 +0200
       DEFINE [-61.189;-61.396]
       data hash MD5: 512K
       4F 37 90 9D 8F 19 7C 80 F7 9F CA 3D 5B 13 AE 1E>)
(  13,<2021-05-19 19:19:37.994 +0200>,<Dawidek>,<dom>,<dataserver>,<TopSpin 4.1.0>,
      <CAT service failure
       INTEGRAL 2021-05-19 19:18:29.076 +0200
       DEFINE [-68.727;-68.964]
       data hash MD5: 512K
       4F 37 90 9D 8F 19 7C 80 F7 9F CA 3D 5B 13 AE 1E>)
(  14,<2021-05-19 19:19:38.025 +0200>,<Dawidek>,<dom>,<dataserver>,<TopSpin 4.1.0>,
      <CAT service failure
       INTEGRAL 2021-05-19 19:18:38.528 +0200
       DELETE [-68.727;-68.964]
       data hash MD5: 512K
       4F 37 90 9D 8F 19 7C 80 F7 9F CA 3D 5B 13 AE 1E>)
(  15,<2021-05-19 19:19:38.072 +0200>,<Dawidek>,<dom>,<dataserver>,<TopSpin 4.1.0>,
      <CAT service failure
       INTEGRAL 2021-05-19 19:18:42.169 +0200
       DEFINE [-68.836;-68.873]
       data hash MD5: 512K
       4F 37 90 9D 8F 19 7C 80 F7 9F CA 3D 5B 13 AE 1E>)
(  16,<2021-05-19 19:19:38.103 +0200>,<Dawidek>,<dom>,<dataserver>,<TopSpin 4.1.0>,
      <CAT service failure
       INTEGRAL 2021-05-19 19:18:54.965 +0200
       DELETE [-61.189;-61.396]
       data hash MD5: 512K
       4F 37 90 9D 8F 19 7C 80 F7 9F CA 3D 5B 13 AE 1E>)
(  17,<2021-05-19 19:19:38.150 +0200>,<Dawidek>,<dom>,<dataserver>,<TopSpin 4.1.0>,
      <CAT service failure
       INTEGRAL 2021-05-19 19:18:57.481 +0200
       DEFINE [-61.304;-61.322]
       data hash MD5: 512K
       4F 37 90 9D 8F 19 7C 80 F7 9F CA 3D 5B 13 AE 1E>)
(  18,<2021-05-19 19:19:38.197 +0200>,<Dawidek>,<dom>,<dataserver>,<TopSpin 4.1.0>,
      <CAT service failure
       INTEGRAL 2021-05-19 19:18:58.965 +0200
       DELETE [-61.304;-61.322]
       data hash MD5: 512K
       4F 37 90 9D 8F 19 7C 80 F7 9F CA 3D 5B 13 AE 1E>)
(  19,<2021-05-19 19:19:38.244 +0200>,<Dawidek>,<dom>,<dataserver>,<TopSpin 4.1.0>,
      <CAT service failure
       INTEGRAL 2021-05-19 19:19:01.543 +0200
       DEFINE [-61.297;-61.328]
       data hash MD5: 512K
       4F 37 90 9D 8F 19 7C 80 F7 9F CA 3D 5B 13 AE 1E>)
(  20,<2021-05-19 19:19:38.275 +0200>,<Dawidek>,<dom>,<dataserver>,<TopSpin 4.1.0>,
      <CAT service failure
       INTEGRAL 2021-05-19 19:19:03.636 +0200
       DELETE [-61.297;-61.328]
       data hash MD5: 512K
       4F 37 90 9D 8F 19 7C 80 F7 9F CA 3D 5B 13 AE 1E>)
(  21,<2021-05-19 19:19:38.322 +0200>,<Dawidek>,<dom>,<dataserver>,<TopSpin 4.1.0>,
      <CAT service failure
       INTEGRAL 2021-05-19 19:19:05.683 +0200
       DEFINE [-61.292;-61.331]
       data hash MD5: 512K
       4F 37 90 9D 8F 19 7C 80 F7 9F CA 3D 5B 13 AE 1E>)
(  22,<2021-05-19 19:19:38.369 +0200>,<Dawidek>,<dom>,<dataserver>,<TopSpin 4.1.0>,
      <CAT service failure
       INTEGRAL 2021-05-19 19:19:07.246 +0200
       DELETE [-61.292;-61.331]
       data hash MD5: 512K
       4F 37 90 9D 8F 19 7C 80 F7 9F CA 3D 5B 13 AE 1E>)
(  23,<2021-05-19 19:19:38.416 +0200>,<Dawidek>,<dom>,<dataserver>,<TopSpin 4.1.0>,
      <CAT service failure
       INTEGRAL 2021-05-19 19:19:18.292 +0200
       DEFINE [-61.291;-61.334]
       data hash MD5: 512K
       4F 37 90 9D 8F 19 7C 80 F7 9F CA 3D 5B 13 AE 1E>)
(  24,<2021-05-19 19:19:38.463 +0200>,<Dawidek>,<dom>,<dataserver>,<TopSpin 4.1.0>,
      <CAT service failure
       INTEGRAL 2021-05-19 19:19:20.308 +0200
       DELETE [-61.291;-61.334]
       data hash MD5: 512K
       4F 37 90 9D 8F 19 7C 80 F7 9F CA 3D 5B 13 AE 1E>)
(  25,<2021-05-19 19:19:38.494 +0200>,<Dawidek>,<dom>,<dataserver>,<TopSpin 4.1.0>,
      <CAT service failure
       INTEGRAL 2021-05-19 19:19:22.323 +0200
       DEFINE [-61.293;-61.332]
       data hash MD5: 512K
       4F 37 90 9D 8F 19 7C 80 F7 9F CA 3D 5B 13 AE 1E>)
(  26,<2021-05-19 19:19:38.541 +0200>,<Dawidek>,<dom>,<dataserver>,<TopSpin 4.1.0>,
      <CAT service failure
       INTEGRAL 2021-05-19 19:19:23.745 +0200
       DELETE [-61.293;-61.332]
       data hash MD5: 512K
       4F 37 90 9D 8F 19 7C 80 F7 9F CA 3D 5B 13 AE 1E>)
(  27,<2021-05-19 19:19:38.603 +0200>,<Dawidek>,<dom>,<dataserver>,<TopSpin 4.1.0>,
      <CAT service failure
       INTEGRAL 2021-05-19 19:19:25.136 +0200
       DEFINE [-61.297;-61.330]
       data hash MD5: 512K
       4F 37 90 9D 8F 19 7C 80 F7 9F CA 3D 5B 13 AE 1E>)
(  28,<2021-05-19 19:19:38.635 +0200>,<Dawidek>,<dom>,<dataserver>,<TopSpin 4.1.0>,
      <CAT service failure
       INTEGRAL 2021-05-19 19:19:26.292 +0200
       DELETE [-61.297;-61.330]
       data hash MD5: 512K
       4F 37 90 9D 8F 19 7C 80 F7 9F CA 3D 5B 13 AE 1E>)
(  29,<2021-05-19 19:19:38.682 +0200>,<Dawidek>,<dom>,<dataserver>,<TopSpin 4.1.0>,
      <CAT service failure
       INTEGRAL 2021-05-19 19:19:27.963 +0200
       DEFINE [-61.294;-61.329]
       data hash MD5: 512K
       4F 37 90 9D 8F 19 7C 80 F7 9F CA 3D 5B 13 AE 1E>)
(  30,<2021-05-19 19:26:03.943 +0200>,<Dawidek>,<dom>,<proc1d>,<TopSpin 4.1.0>,
      <CAT service failure
       Start of raw data processing
       em BC_mod = 2 LB = 0.3 SI = 512K 
       data hash MD5: 512K
       2A 1D EE BA A6 EB A5 75 9E 52 33 05 69 8A 65 BF>)
(  31,<2021-05-19 19:26:04.756 +0200>,<Dawidek>,<dom>,<proc1d>,<TopSpin 4.1.0>,
      <CAT service failure
       ft FT_mod = 6 PKNL = 0 SI = 512K REVERSE 
       data hash MD5: 512K
       FB C2 0A D1 6D 79 DB 0A C4 97 21 F4 3F CB 20 1D>)
(  32,<2021-05-19 19:26:11.209 +0200>,<Dawidek>,<dom>,<proc1d>,<TopSpin 4.1.0>,
      <CAT service failure
       apk 
       data hash MD5: 512K
       E3 33 0A 83 6A 12 F9 82 0D F7 3D 12 F7 C1 8A A7>)
##END=

$$ hash MD5
$$ B9 27 CF 48 A4 37 8F 41 29 79 4D AC 19 E7 7D 9B
