# Supplementary material for: Chiral Vicinal Diamines Derived from Mefloquine
Source: J Org Chem. 2021 Jul 27;86(15):10654–64. doi: 10.1021/acs.joc.1c01316 (PMC8389910; doi:10.1021/acs.joc.1c01316)
Supplement: Supplementary file 2 — jo1c01316_si_002.zip [file jo1c01316_si_002.zip › 12/19F/pdata/1/peaklist.xml]

<?xml version="1.0" encoding="UTF-8"?>
<PeakList modified="2021-05-19T19:19:49">
  <PeakList1D>
    <PeakList1DHeader creator="Dawidek" date="2021-05-19T19:19:49" expNo="1" name="DK-155" owner="" procNo="1" source="C:\Users\dawid_000\Desktop\widma">
      <PeakPickDetails>F1=-61.293293ppm, F2=-61.398354ppm, MI=3.23cm, MAXI=4.32cm, PC=1.000
      </PeakPickDetails>
    </PeakList1DHeader>
    <Peak1D F1="-61.312309" intensity="3.853517" type="0"/>
  </PeakList1D>
  <PeakList1D>
    <PeakList1DHeader creator="Dawidek" date="2021-05-19T19:19:49" expNo="1" name="DK-155" owner="" procNo="1" source="C:\Users\dawid_000\Desktop\widma">
      <PeakPickDetails>F1=-68.584610ppm, F2=-69.172958ppm, MI=5.50cm, MAXI=7.13cm, PC=1.000
      </PeakPickDetails>
    </PeakList1DHeader>
    <Peak1D F1="-68.851349" intensity="6.319047" type="0"/>
  </PeakList1D>
</PeakList>
