# Supplementary material for: Chiral Vicinal Diamines Derived from Mefloquine
Source: J Org Chem. 2021 Jul 27;86(15):10654–64. doi: 10.1021/acs.joc.1c01316 (PMC8389910; doi:10.1021/acs.joc.1c01316)
Supplement: Supplementary file 2 — jo1c01316_si_002.zip [file jo1c01316_si_002.zip › 12/19F/pdata/1/peakrng]

P    #regions in PPM
# 2021-05-19 19:19:49 +0200  Dawidek@dom
# low field   high field   mi   maxi
  -61.29329229911017  -61.398354507370556  3.231  4.322  # for region 1
  -68.58460955238108  -69.17295791863924  5.497  7.133  # for region 2
