# Supplementary material for: Chiral Vicinal Diamines Derived from Mefloquine
Source: J Org Chem. 2021 Jul 27;86(15):10654–64. doi: 10.1021/acs.joc.1c01316 (PMC8389910; doi:10.1021/acs.joc.1c01316)
Supplement: Supplementary file 2 — jo1c01316_si_002.zip [file jo1c01316_si_002.zip › 12/1H/pdata/1/auditp.txt]

##TITLE= Audit trail, TopSpin 4.1.0
##JCAMPDX= 5.01
##ORIGIN= Bruker BioSpin GmbH
##OWNER= Dawidek
$$ C:\Users\dawid_000\Desktop\widma/DK-102/1/pdata/1/auditp.txt
##AUDIT TRAIL=  $$ (NUMBER, WHEN, WHO, WHERE, PROCESS, VERSION, WHAT)
(   1,<2021-01-12 10:13:06.633 +0100>,<Dawidek>,<dom>,<jconv>,<TopSpin 4.1.0>,
      <jconv created from
       C:\Users\dawid_000\Desktop\widma\DK-102_Proton-1-1.bin
       data hash MD5: 64K
       53 4F 41 06 05 2A 5B 96 9C A4 BC 81 0D BA E7 61CAT service failure
       >)
(   2,<2021-01-12 10:13:08.883 +0100>,<Dawidek>,<dom>,<proc1d>,<TopSpin 4.1.0>,
      <CAT service failure
       Start of raw data processing
       em BC_mod = 2 LB = 0.3 SI = 64K 
       data hash MD5: 64K
       65 06 3C 41 CE 02 C6 64 57 90 44 4D F9 26 B5 0A>)
(   3,<2021-01-12 10:13:10.149 +0100>,<Dawidek>,<dom>,<proc1d>,<TopSpin 4.1.0>,
      <CAT service failure
       ft FT_mod = 6 PKNL = 0 SI = 64K REVERSE 
       data hash MD5: 64K
       08 86 09 CC 1B FD 01 21 25 7F CA 51 2E D5 3F 46>)
(   4,<2021-01-12 10:13:13.039 +0100>,<Dawidek>,<dom>,<proc1d>,<TopSpin 4.1.0>,
      <CAT service failure
       apk 
       data hash MD5: 64K
       1B D2 2F 79 14 07 A4 19 A6 4E E2 A4 1E A4 78 21>)
(   5,<2021-01-12 10:13:14.211 +0100>,<Dawidek>,<dom>,<proc1d>,<TopSpin 4.1.0>,
      <CAT service failure
       abs n ABSG = 5 
       data hash MD5: 64K
       12 04 32 28 9B F8 69 74 D0 56 80 AD 54 F0 D8 2E>)
(   6,<2021-01-12 10:13:34.850 +0100>,<Dawidek>,<dom>,<proc1d>,<TopSpin 4.1.0>,
      <CAT service failure
       Start of raw data processing
       efp BC_mod = 2 LB = 0.3 FT_mod = 6 PKNL = 0 REVERSE PHC0 = -41.00415 PHC1 = 7000 SI = 64K 
       data hash MD5: 64K
       1C EF 5D 48 62 9E 2B CF D6 36 BE EA 1B B1 4E DE>)
(   7,<2021-01-12 10:13:36.850 +0100>,<Dawidek>,<dom>,<proc1d>,<TopSpin 4.1.0>,
      <CAT service failure
       apk 
       data hash MD5: 64K
       FE 8C 7F CC 24 FB 5C 96 81 FB 97 2C 57 B3 80 C5>)
(   8,<2021-01-12 10:14:45.599 +0100>,<Dawidek>,<dom>,<dataserver>,<TopSpin 4.1.0>,
      <CAT service failure
       Spectrum calibrated, SF was set. Old value: 399.779799 New value: 399.779794. Peak list modified: Yes
       data hash MD5: 64K
       FE 8C 7F CC 24 FB 5C 96 81 FB 97 2C 57 B3 80 C5>)
(   9,<2021-01-12 10:14:45.630 +0100>,<Dawidek>,<dom>,<dataserver>,<TopSpin 4.1.0>,
      <CAT service failure
       Spectrum calibrated, OFFSET was set. Old value: 18.526960 New value: 18.541383. Peak list modified: Yes
       data hash MD5: 64K
       FE 8C 7F CC 24 FB 5C 96 81 FB 97 2C 57 B3 80 C5>)
(  10,<2021-01-12 10:14:56.880 +0100>,<Dawidek>,<dom>,<dataserver>,<TopSpin 4.1.0>,
      <CAT service failure
       Spectrum calibrated, SF was set. Old value: 399.779794 New value: 399.779793. Peak list modified: Yes
       data hash MD5: 64K
       FE 8C 7F CC 24 FB 5C 96 81 FB 97 2C 57 B3 80 C5>)
(  11,<2021-01-12 10:14:56.895 +0100>,<Dawidek>,<dom>,<dataserver>,<TopSpin 4.1.0>,
      <CAT service failure
       Spectrum calibrated, OFFSET was set. Old value: 18.541380 New value: 18.541491. Peak list modified: Yes
       data hash MD5: 64K
       FE 8C 7F CC 24 FB 5C 96 81 FB 97 2C 57 B3 80 C5>)
(  12,<2021-01-12 10:15:19.597 +0100>,<Dawidek>,<dom>,<dataserver>,<TopSpin 4.1.0>,
      <CAT service failure
       INTEGRAL 2021-01-12 10:15:09.317 +0100
       DEFINE [8.443;8.391]
       data hash MD5: 64K
       FE 8C 7F CC 24 FB 5C 96 81 FB 97 2C 57 B3 80 C5>)
(  13,<2021-01-12 10:15:19.628 +0100>,<Dawidek>,<dom>,<dataserver>,<TopSpin 4.1.0>,
      <CAT service failure
       INTEGRAL 2021-01-12 10:15:11.582 +0100
       DEFINE [8.209;8.158]
       data hash MD5: 64K
       FE 8C 7F CC 24 FB 5C 96 81 FB 97 2C 57 B3 80 C5>)
(  14,<2021-01-12 10:15:19.660 +0100>,<Dawidek>,<dom>,<dataserver>,<TopSpin 4.1.0>,
      <CAT service failure
       INTEGRAL 2021-01-12 10:15:13.144 +0100
       DEFINE [7.993;7.956]
       data hash MD5: 64K
       FE 8C 7F CC 24 FB 5C 96 81 FB 97 2C 57 B3 80 C5>)
(  15,<2021-01-12 10:15:19.691 +0100>,<Dawidek>,<dom>,<dataserver>,<TopSpin 4.1.0>,
      <CAT service failure
       INTEGRAL 2021-01-12 10:15:16.222 +0100
       DEFINE [7.795;7.706]
       data hash MD5: 64K
       FE 8C 7F CC 24 FB 5C 96 81 FB 97 2C 57 B3 80 C5>)
(  16,<2021-01-12 10:16:21.485 +0100>,<Dawidek>,<dom>,<dataserver>,<TopSpin 4.1.0>,
      <CAT service failure
       INTEGRAL 2021-01-12 10:15:28.784 +0100
       DEFINE [4.737;4.611]
       data hash MD5: 64K
       FE 8C 7F CC 24 FB 5C 96 81 FB 97 2C 57 B3 80 C5>)
(  17,<2021-01-12 10:16:21.516 +0100>,<Dawidek>,<dom>,<dataserver>,<TopSpin 4.1.0>,
      <CAT service failure
       INTEGRAL 2021-01-12 10:15:33.018 +0100
       DEFINE [3.220;3.046]
       data hash MD5: 64K
       FE 8C 7F CC 24 FB 5C 96 81 FB 97 2C 57 B3 80 C5>)
(  18,<2021-01-12 10:16:21.531 +0100>,<Dawidek>,<dom>,<dataserver>,<TopSpin 4.1.0>,
      <CAT service failure
       INTEGRAL 2021-01-12 10:15:34.768 +0100
       DEFINE [2.902;2.734]
       data hash MD5: 64K
       FE 8C 7F CC 24 FB 5C 96 81 FB 97 2C 57 B3 80 C5>)
(  19,<2021-01-12 10:16:21.563 +0100>,<Dawidek>,<dom>,<dataserver>,<TopSpin 4.1.0>,
      <CAT service failure
       INTEGRAL 2021-01-12 10:15:37.377 +0100
       DELETE [3.220;3.046]
       data hash MD5: 64K
       FE 8C 7F CC 24 FB 5C 96 81 FB 97 2C 57 B3 80 C5>)
(  20,<2021-01-12 10:16:21.594 +0100>,<Dawidek>,<dom>,<dataserver>,<TopSpin 4.1.0>,
      <CAT service failure
       INTEGRAL 2021-01-12 10:15:39.518 +0100
       DEFINE [3.190;3.094]
       data hash MD5: 64K
       FE 8C 7F CC 24 FB 5C 96 81 FB 97 2C 57 B3 80 C5>)
(  21,<2021-01-12 10:16:21.610 +0100>,<Dawidek>,<dom>,<dataserver>,<TopSpin 4.1.0>,
      <CAT service failure
       INTEGRAL 2021-01-12 10:15:40.877 +0100
       DELETE [2.902;2.734]
       data hash MD5: 64K
       FE 8C 7F CC 24 FB 5C 96 81 FB 97 2C 57 B3 80 C5>)
(  22,<2021-01-12 10:16:21.641 +0100>,<Dawidek>,<dom>,<dataserver>,<TopSpin 4.1.0>,
      <CAT service failure
       INTEGRAL 2021-01-12 10:15:42.659 +0100
       DEFINE [2.866;2.764]
       data hash MD5: 64K
       FE 8C 7F CC 24 FB 5C 96 81 FB 97 2C 57 B3 80 C5>)
(  23,<2021-01-12 10:16:21.672 +0100>,<Dawidek>,<dom>,<dataserver>,<TopSpin 4.1.0>,
      <CAT service failure
       INTEGRAL 2021-01-12 10:15:45.221 +0100
       DEFINE [2.650;2.506]
       data hash MD5: 64K
       FE 8C 7F CC 24 FB 5C 96 81 FB 97 2C 57 B3 80 C5>)
(  24,<2021-01-12 10:16:21.703 +0100>,<Dawidek>,<dom>,<dataserver>,<TopSpin 4.1.0>,
      <CAT service failure
       INTEGRAL 2021-01-12 10:15:50.877 +0100
       DEFINE [3.550;3.448]
       data hash MD5: 64K
       FE 8C 7F CC 24 FB 5C 96 81 FB 97 2C 57 B3 80 C5>)
(  25,<2021-01-12 10:16:21.719 +0100>,<Dawidek>,<dom>,<dataserver>,<TopSpin 4.1.0>,
      <CAT service failure
       INTEGRAL 2021-01-12 10:15:52.439 +0100
       DELETE [3.550;3.448]
       data hash MD5: 64K
       FE 8C 7F CC 24 FB 5C 96 81 FB 97 2C 57 B3 80 C5>)
(  26,<2021-01-12 10:16:21.750 +0100>,<Dawidek>,<dom>,<dataserver>,<TopSpin 4.1.0>,
      <CAT service failure
       INTEGRAL 2021-01-12 10:15:59.751 +0100
       DEFINE [1.811;1.691]
       data hash MD5: 64K
       FE 8C 7F CC 24 FB 5C 96 81 FB 97 2C 57 B3 80 C5>)
(  27,<2021-01-12 10:16:21.781 +0100>,<Dawidek>,<dom>,<dataserver>,<TopSpin 4.1.0>,
      <CAT service failure
       INTEGRAL 2021-01-12 10:16:03.033 +0100
       DEFINE [1.649;1.523]
       data hash MD5: 64K
       FE 8C 7F CC 24 FB 5C 96 81 FB 97 2C 57 B3 80 C5>)
(  28,<2021-01-12 10:16:21.797 +0100>,<Dawidek>,<dom>,<dataserver>,<TopSpin 4.1.0>,
      <CAT service failure
       INTEGRAL 2021-01-12 10:16:04.689 +0100
       DELETE [1.649;1.523]
       data hash MD5: 64K
       FE 8C 7F CC 24 FB 5C 96 81 FB 97 2C 57 B3 80 C5>)
(  29,<2021-01-12 10:16:21.828 +0100>,<Dawidek>,<dom>,<dataserver>,<TopSpin 4.1.0>,
      <CAT service failure
       INTEGRAL 2021-01-12 10:16:06.657 +0100
       DELETE [1.811;1.691]
       data hash MD5: 64K
       FE 8C 7F CC 24 FB 5C 96 81 FB 97 2C 57 B3 80 C5>)
(  30,<2021-01-12 10:16:21.860 +0100>,<Dawidek>,<dom>,<dataserver>,<TopSpin 4.1.0>,
      <CAT service failure
       INTEGRAL 2021-01-12 10:16:10.298 +0100
       DEFINE [1.427;1.187]
       data hash MD5: 64K
       FE 8C 7F CC 24 FB 5C 96 81 FB 97 2C 57 B3 80 C5>)
(  31,<2021-01-12 10:16:21.875 +0100>,<Dawidek>,<dom>,<dataserver>,<TopSpin 4.1.0>,
      <CAT service failure
       INTEGRAL 2021-01-12 10:16:10.376 +0100
       DEFINE [1.463;1.439]
       data hash MD5: 64K
       FE 8C 7F CC 24 FB 5C 96 81 FB 97 2C 57 B3 80 C5>)
(  32,<2021-01-12 10:16:21.906 +0100>,<Dawidek>,<dom>,<dataserver>,<TopSpin 4.1.0>,
      <CAT service failure
       INTEGRAL 2021-01-12 10:16:12.094 +0100
       DELETE [1.427;1.187]
       data hash MD5: 64K
       FE 8C 7F CC 24 FB 5C 96 81 FB 97 2C 57 B3 80 C5>)
(  33,<2021-01-12 10:18:25.730 +0100>,<Dawidek>,<dom>,<dataserver>,<TopSpin 4.1.0>,
      <CAT service failure
       INTEGRAL 2021-01-12 10:16:31.843 +0100
       DELETE [1.463;1.439]
       data hash MD5: 64K
       FE 8C 7F CC 24 FB 5C 96 81 FB 97 2C 57 B3 80 C5>)
(  34,<2021-01-12 10:18:25.777 +0100>,<Dawidek>,<dom>,<dataserver>,<TopSpin 4.1.0>,
      <CAT service failure
       INTEGRAL 2021-01-12 10:17:12.607 +0100
       DEFINE [1.799;1.697]
       data hash MD5: 64K
       FE 8C 7F CC 24 FB 5C 96 81 FB 97 2C 57 B3 80 C5>)
(  35,<2021-01-12 10:18:25.792 +0100>,<Dawidek>,<dom>,<dataserver>,<TopSpin 4.1.0>,
      <CAT service failure
       INTEGRAL 2021-01-12 10:17:14.529 +0100
       DELETE [1.799;1.697]
       data hash MD5: 64K
       FE 8C 7F CC 24 FB 5C 96 81 FB 97 2C 57 B3 80 C5>)
(  36,<2021-01-12 10:18:25.823 +0100>,<Dawidek>,<dom>,<dataserver>,<TopSpin 4.1.0>,
      <CAT service failure
       INTEGRAL 2021-01-12 10:17:16.826 +0100
       DEFINE [1.823;1.715]
       data hash MD5: 64K
       FE 8C 7F CC 24 FB 5C 96 81 FB 97 2C 57 B3 80 C5>)
(  37,<2021-01-12 10:18:25.855 +0100>,<Dawidek>,<dom>,<dataserver>,<TopSpin 4.1.0>,
      <CAT service failure
       INTEGRAL 2021-01-12 10:17:23.341 +0100
       DEFINE [1.667;1.529]
       data hash MD5: 64K
       FE 8C 7F CC 24 FB 5C 96 81 FB 97 2C 57 B3 80 C5>)
(  38,<2021-01-12 10:18:25.886 +0100>,<Dawidek>,<dom>,<dataserver>,<TopSpin 4.1.0>,
      <CAT service failure
       INTEGRAL 2021-01-12 10:17:25.669 +0100
       DELETE [1.667;1.529]
       data hash MD5: 64K
       FE 8C 7F CC 24 FB 5C 96 81 FB 97 2C 57 B3 80 C5>)
(  39,<2021-01-12 10:18:25.901 +0100>,<Dawidek>,<dom>,<dataserver>,<TopSpin 4.1.0>,
      <CAT service failure
       INTEGRAL 2021-01-12 10:17:28.262 +0100
       DEFINE [1.649;1.547]
       data hash MD5: 64K
       FE 8C 7F CC 24 FB 5C 96 81 FB 97 2C 57 B3 80 C5>)
(  40,<2021-01-12 10:18:25.933 +0100>,<Dawidek>,<dom>,<dataserver>,<TopSpin 4.1.0>,
      <CAT service failure
       INTEGRAL 2021-01-12 10:17:37.543 +0100
       DEFINE [1.505;1.199]
       data hash MD5: 64K
       FE 8C 7F CC 24 FB 5C 96 81 FB 97 2C 57 B3 80 C5>)
(  41,<2021-01-12 10:18:25.964 +0100>,<Dawidek>,<dom>,<dataserver>,<TopSpin 4.1.0>,
      <CAT service failure
       INTEGRAL 2021-01-12 10:17:39.793 +0100
       DELETE [1.505;1.199]
       data hash MD5: 64K
       FE 8C 7F CC 24 FB 5C 96 81 FB 97 2C 57 B3 80 C5>)
(  42,<2021-01-12 10:18:25.995 +0100>,<Dawidek>,<dom>,<dataserver>,<TopSpin 4.1.0>,
      <CAT service failure
       INTEGRAL 2021-01-12 10:17:42.965 +0100
       DEFINE [1.493;1.193]
       data hash MD5: 64K
       FE 8C 7F CC 24 FB 5C 96 81 FB 97 2C 57 B3 80 C5>)
(  43,<2021-04-19 21:21:55.128 +0200>,<Dawidek>,<dom>,<proc1d>,<TopSpin 4.1.0>,
      <CAT service failure
       Start of raw data processing
       em BC_mod = 2 LB = 0.3 SI = 64K 
       data hash MD5: 64K
       65 06 3C 41 CE 02 C6 64 57 90 44 4D F9 26 B5 0A>)
(  44,<2021-04-19 21:21:55.831 +0200>,<Dawidek>,<dom>,<proc1d>,<TopSpin 4.1.0>,
      <CAT service failure
       ft FT_mod = 6 PKNL = 0 SI = 64K REVERSE 
       data hash MD5: 64K
       08 86 09 CC 1B FD 01 21 25 7F CA 51 2E D5 3F 46>)
(  45,<2021-04-19 21:21:57.393 +0200>,<Dawidek>,<dom>,<proc1d>,<TopSpin 4.1.0>,
      <CAT service failure
       apk 
       data hash MD5: 64K
       1B D2 2F 79 14 07 A4 19 A6 4E E2 A4 1E A4 78 21>)
(  46,<2021-04-19 21:21:57.753 +0200>,<Dawidek>,<dom>,<proc1d>,<TopSpin 4.1.0>,
      <CAT service failure
       abs n ABSG = 5 
       data hash MD5: 64K
       12 04 32 28 9B F8 69 74 D0 56 80 AD 54 F0 D8 2E>)
(  47,<2021-04-20 23:13:47.021 +0200>,<Dawidek>,<dom>,<proc1d>,<TopSpin 4.1.0>,
      <CAT service failure
       Start of raw data processing
       efp BC_mod = 2 LB = 0.3 FT_mod = 6 PKNL = 0 REVERSE PHC0 = -41.00415 PHC1 = 7000 SI = 64K 
       data hash MD5: 64K
       1C EF 5D 48 62 9E 2B CF D6 36 BE EA 1B B1 4E DE>)
(  48,<2021-04-20 23:13:49.568 +0200>,<Dawidek>,<dom>,<proc1d>,<TopSpin 4.1.0>,
      <CAT service failure
       apk 
       data hash MD5: 64K
       FE 8C 7F CC 24 FB 5C 96 81 FB 97 2C 57 B3 80 C5>)
(  49,<2021-04-20 23:16:28.016 +0200>,<Dawidek>,<dom>,<dataserver>,<TopSpin 4.1.0>,
      <CAT service failure
       INTEGRAL 2021-04-20 23:16:08.126 +0200
       DEFINE [2.136;1.913]
       data hash MD5: 64K
       FE 8C 7F CC 24 FB 5C 96 81 FB 97 2C 57 B3 80 C5>)
(  50,<2021-04-20 23:16:28.047 +0200>,<Dawidek>,<dom>,<dataserver>,<TopSpin 4.1.0>,
      <CAT service failure
       INTEGRAL 2021-04-20 23:16:10.001 +0200
       DELETE [2.136;1.913]
       data hash MD5: 64K
       FE 8C 7F CC 24 FB 5C 96 81 FB 97 2C 57 B3 80 C5>)
(  51,<2021-04-20 23:16:28.079 +0200>,<Dawidek>,<dom>,<dataserver>,<TopSpin 4.1.0>,
      <CAT service failure
       INTEGRAL 2021-04-20 23:16:11.626 +0200
       DEFINE [2.091;1.926]
       data hash MD5: 64K
       FE 8C 7F CC 24 FB 5C 96 81 FB 97 2C 57 B3 80 C5>)
(  52,<2021-04-20 23:16:28.125 +0200>,<Dawidek>,<dom>,<dataserver>,<TopSpin 4.1.0>,
      <CAT service failure
       INTEGRAL 2021-04-20 23:16:13.360 +0200
       DELETE [2.091;1.926]
       data hash MD5: 64K
       FE 8C 7F CC 24 FB 5C 96 81 FB 97 2C 57 B3 80 C5>)
(  53,<2021-04-20 23:16:28.157 +0200>,<Dawidek>,<dom>,<dataserver>,<TopSpin 4.1.0>,
      <CAT service failure
       INTEGRAL 2021-04-20 23:16:20.017 +0200
       DEFINE [2.131;1.917]
       data hash MD5: 64K
       FE 8C 7F CC 24 FB 5C 96 81 FB 97 2C 57 B3 80 C5>)
(  54,<2021-04-20 23:16:28.188 +0200>,<Dawidek>,<dom>,<dataserver>,<TopSpin 4.1.0>,
      <CAT service failure
       INTEGRAL 2021-04-20 23:16:21.719 +0200
       DELETE [2.131;1.917]
       data hash MD5: 64K
       FE 8C 7F CC 24 FB 5C 96 81 FB 97 2C 57 B3 80 C5>)
(  55,<2021-04-20 23:16:28.235 +0200>,<Dawidek>,<dom>,<dataserver>,<TopSpin 4.1.0>,
      <CAT service failure
       INTEGRAL 2021-04-20 23:16:24.969 +0200
       DEFINE [2.100;1.939]
       data hash MD5: 64K
       FE 8C 7F CC 24 FB 5C 96 81 FB 97 2C 57 B3 80 C5>)
(  56,<2021-04-20 23:16:28.266 +0200>,<Dawidek>,<dom>,<dataserver>,<TopSpin 4.1.0>,
      <CAT service failure
       INTEGRAL 2021-04-20 23:16:26.141 +0200
       DELETE [2.100;1.939]
       data hash MD5: 64K
       FE 8C 7F CC 24 FB 5C 96 81 FB 97 2C 57 B3 80 C5>)
(  57,<2021-04-25 18:17:34.427 +0200>,<Dawidek>,<dom>,<dataserver>,<TopSpin 4.1.0>,
      <CAT service failure
       INTEGRAL 2021-04-25 18:16:49.001 +0200
       DEFINE [2.066;1.949]
       data hash MD5: 64K
       FE 8C 7F CC 24 FB 5C 96 81 FB 97 2C 57 B3 80 C5>)
(  58,<2021-04-25 18:17:34.490 +0200>,<Dawidek>,<dom>,<dataserver>,<TopSpin 4.1.0>,
      <CAT service failure
       INTEGRAL 2021-04-25 18:16:52.001 +0200
       DELETE [2.066;1.949]
       data hash MD5: 64K
       FE 8C 7F CC 24 FB 5C 96 81 FB 97 2C 57 B3 80 C5>)
(  59,<2021-04-25 18:17:34.521 +0200>,<Dawidek>,<dom>,<dataserver>,<TopSpin 4.1.0>,
      <CAT service failure
       INTEGRAL 2021-04-25 18:16:55.001 +0200
       DEFINE [2.068;1.952]
       data hash MD5: 64K
       FE 8C 7F CC 24 FB 5C 96 81 FB 97 2C 57 B3 80 C5>)
(  60,<2021-04-25 18:17:34.568 +0200>,<Dawidek>,<dom>,<dataserver>,<TopSpin 4.1.0>,
      <CAT service failure
       INTEGRAL 2021-04-25 18:16:56.626 +0200
       DELETE [2.068;1.952]
       data hash MD5: 64K
       FE 8C 7F CC 24 FB 5C 96 81 FB 97 2C 57 B3 80 C5>)
##END=

$$ hash MD5
$$ FE 9B 77 4F 07 0A 67 74 BD CF CA FD A5 06 A5 0B
