# Supplementary material for: Chiral Vicinal Diamines Derived from Mefloquine
Source: J Org Chem. 2021 Jul 27;86(15):10654–64. doi: 10.1021/acs.joc.1c01316 (PMC8389910; doi:10.1021/acs.joc.1c01316)
Supplement: Supplementary file 2 — jo1c01316_si_002.zip [file jo1c01316_si_002.zip › 12/1H/pdata/1/integrals.txt]

   Current data set:
   NAME =	DK-102	EXPNO =	1	PROCNO = 1
   DU   =	C:/Users/dawid_000/Desktop/widma

   Number   Integrated Region     Integral
     1      8.443      8.391         1.00000
     2      8.209      8.158         1.16356
     3      7.993      7.956         0.99264
     4      7.795      7.706         1.17004
     5      4.737      4.611         1.02546
     6      3.190      3.094         1.11601
     7      2.866      2.764         1.01948
     8      2.650      2.506         1.16302
     9      1.823      1.715         0.92951
    10      1.649      1.547         1.10313
    11      1.493      1.193         4.43128
