# Supplementary material for: Chiral Vicinal Diamines Derived from Mefloquine
Source: J Org Chem. 2021 Jul 27;86(15):10654–64. doi: 10.1021/acs.joc.1c01316 (PMC8389910; doi:10.1021/acs.joc.1c01316)
Supplement: Supplementary file 2 — jo1c01316_si_002.zip [file jo1c01316_si_002.zip › 12/1H/pdata/1/intrng]

A 1.0 #regions in PPM
# low field   high field  bias        slope
  8.443457857245876  8.390985262263907  -0.0  -0.0  # for region 1
  8.208874491444126  8.157945208079273  -0.0  -0.0  # for region 2
  7.992810865047779  7.955771386236976  -0.0  -0.0  # for region 3
  7.795266978056831  7.705754904264058  -0.0  -0.0  # for region 4
  4.736999910856269  4.611079660061356  -0.0  -0.0  # for region 5
  3.1899796868044747  3.094040448103588  -0.0  -0.0  # for region 6
  2.866184756188983  2.764249315069291  -0.0  -0.0  # for region 7
  2.6503214691119883  2.5064126110606586  -0.0  -0.0  # for region 8
  1.8228455353168427  1.7149138917783455  2476744.0  -496.2897526501767  # for region 9
  1.648955665171486  1.547020224051794  1720794.0  2303.5131086142324  # for region 10
  1.4930544022825456  1.1932442813422754  3168801.0  -413.82188295165395  # for region 11
