# Supplementary material for: Chiral Vicinal Diamines Derived from Mefloquine
Source: J Org Chem. 2021 Jul 27;86(15):10654–64. doi: 10.1021/acs.joc.1c01316 (PMC8389910; doi:10.1021/acs.joc.1c01316)
Supplement: Supplementary file 2 — jo1c01316_si_002.zip [file jo1c01316_si_002.zip › 12/1H/pdata/1/peaklist.xml]

<?xml version="1.0" encoding="UTF-8"?>
<PeakList modified="2021-04-25T18:23:31">
  <PeakList1D>
    <PeakList1DHeader creator="Dawidek" date="2021-04-25T18:23:31" expNo="1" name="DK-102" owner="" procNo="1" source="C:/Users/dawid_000/Desktop/widma">
      <PeakPickDetails>F1=8.454025ppm, F2=8.390222ppm, MI=0.88cm, MAXI=2.58cm, PC=1.000
      </PeakPickDetails>
    </PeakList1DHeader>
    <Peak1D F1="8.426474" intensity="1.196208" type="0"/>
    <Peak1D F1="8.405004" intensity="1.270241" type="0"/>
  </PeakList1D>
  <PeakList1D>
    <PeakList1DHeader creator="Dawidek" date="2021-04-25T18:23:31" expNo="1" name="DK-102" owner="" procNo="1" source="C:/Users/dawid_000/Desktop/widma">
      <PeakPickDetails>F1=8.234965ppm, F2=8.158401ppm, MI=1.13cm, MAXI=2.08cm, PC=1.000
      </PeakPickDetails>
    </PeakList1DHeader>
    <Peak1D F1="8.195487" intensity="1.262283" type="0"/>
    <Peak1D F1="8.177485" intensity="1.39552" type="0"/>
  </PeakList1D>
  <PeakList1D>
    <PeakList1DHeader creator="Dawidek" date="2021-04-25T18:23:31" expNo="1" name="DK-102" owner="" procNo="1" source="C:/Users/dawid_000/Desktop/widma">
      <PeakPickDetails>F1=7.988257ppm, F2=7.969116ppm, MI=3.53cm, MAXI=4.97cm, PC=1.000
      </PeakPickDetails>
    </PeakList1DHeader>
    <Peak1D F1="7.971998" intensity="3.962359" type="0"/>
  </PeakList1D>
  <PeakList1D>
    <PeakList1DHeader creator="Dawidek" date="2021-04-25T18:23:31" expNo="1" name="DK-102" owner="" procNo="1" source="C:/Users/dawid_000/Desktop/widma">
      <PeakPickDetails>F1=7.822366ppm, F2=7.709646ppm, MI=0.71cm, MAXI=2.12cm, PC=1.000
      </PeakPickDetails>
    </PeakList1DHeader>
    <Peak1D F1="7.769069" intensity="0.8496336" type="0"/>
    <Peak1D F1="7.748915" intensity="1.236478" type="0"/>
    <Peak1D F1="7.729374" intensity="0.7573541" type="0"/>
  </PeakList1D>
  <PeakList1D>
    <PeakList1DHeader creator="Dawidek" date="2021-04-25T18:23:31" expNo="1" name="DK-102" owner="" procNo="1" source="C:/Users/dawid_000/Desktop/widma">
      <PeakPickDetails>F1=4.784388ppm, F2=4.604107ppm, MI=1.31cm, MAXI=2.36cm, PC=1.000
      </PeakPickDetails>
    </PeakList1DHeader>
    <Peak1D F1="4.684375" intensity="1.516146" type="0"/>
    <Peak1D F1="4.668045" intensity="1.563023" type="0"/>
  </PeakList1D>
  <PeakList1D>
    <PeakList1DHeader creator="Dawidek" date="2021-04-25T18:23:31" expNo="1" name="DK-102" owner="" procNo="1" source="C:/Users/dawid_000/Desktop/widma">
      <PeakPickDetails>F1=3.245063ppm, F2=3.085584ppm, MI=0.49cm, MAXI=1.13cm, PC=1.000
      </PeakPickDetails>
    </PeakList1DHeader>
    <Peak1D F1="3.153768" intensity="0.5892314" type="0"/>
    <Peak1D F1="3.14989" intensity="0.5144857" type="0"/>
    <Peak1D F1="3.128374" intensity="0.5453111" type="0"/>
    <Peak1D F1="3.12403" intensity="0.6551707" type="0"/>
    <Peak1D F1="3.119749" intensity="0.5616976" type="0"/>
  </PeakList1D>
  <PeakList1D>
    <PeakList1DHeader creator="Dawidek" date="2021-04-25T18:23:31" expNo="1" name="DK-102" owner="" procNo="1" source="C:/Users/dawid_000/Desktop/widma">
      <PeakPickDetails>F1=2.898368ppm, F2=2.888706ppm, MI=1.13cm, MAXI=1.24cm, PC=1.000
      </PeakPickDetails>
    </PeakList1DHeader>
  </PeakList1D>
  <PeakList1D>
    <PeakList1DHeader creator="Dawidek" date="2021-04-25T18:23:31" expNo="1" name="DK-102" owner="" procNo="1" source="C:/Users/dawid_000/Desktop/widma">
      <PeakPickDetails>F1=2.888706ppm, F2=2.750650ppm, MI=0.33cm, MAXI=1.28cm, PC=1.000
      </PeakPickDetails>
    </PeakList1DHeader>
    <Peak1D F1="2.832373" intensity="0.3747116" type="0"/>
    <Peak1D F1="2.816105" intensity="0.7174693" type="0"/>
    <Peak1D F1="2.799511" intensity="0.7415041" type="0"/>
    <Peak1D F1="2.783247" intensity="0.4118124" type="0"/>
  </PeakList1D>
  <PeakList1D>
    <PeakList1DHeader creator="Dawidek" date="2021-04-25T18:23:31" expNo="1" name="DK-102" owner="" procNo="1" source="C:/Users/dawid_000/Desktop/widma">
      <PeakPickDetails>F1=2.658613ppm, F2=2.495457ppm, MI=0.43cm, MAXI=1.50cm, PC=1.000
      </PeakPickDetails>
    </PeakList1DHeader>
    <Peak1D F1="2.612994" intensity="0.4645376" type="0"/>
    <Peak1D F1="2.606291" intensity="0.5156007" type="0"/>
    <Peak1D F1="2.583224" intensity="0.9189235" type="0"/>
    <Peak1D F1="2.576226" intensity="0.9441897" type="0"/>
    <Peak1D F1="2.55322" intensity="0.496643" type="0"/>
    <Peak1D F1="2.546135" intensity="0.4609106" type="0"/>
  </PeakList1D>
  <PeakList1D>
    <PeakList1DHeader creator="Dawidek" date="2021-04-25T18:23:31" expNo="1" name="DK-102" owner="" procNo="1" source="C:/Users/dawid_000/Desktop/widma">
      <PeakPickDetails>F1=2.067447ppm, F2=1.976315ppm, MI=1.65cm, MAXI=3.82cm, PC=1.000
      </PeakPickDetails>
    </PeakList1DHeader>
    <Peak1D F1="2.025896" intensity="2.830189" type="0"/>
  </PeakList1D>
  <PeakList1D>
    <PeakList1DHeader creator="Dawidek" date="2021-04-25T18:23:31" expNo="1" name="DK-102" owner="" procNo="1" source="C:/Users/dawid_000/Desktop/widma">
      <PeakPickDetails>F1=1.805180ppm, F2=1.767528ppm, MI=0.47cm, MAXI=0.62cm, PC=1.000
      </PeakPickDetails>
    </PeakList1DHeader>
    <Peak1D F1="1.773297" intensity="0.5484281" type="0"/>
    <Peak1D F1="1.769997" intensity="0.5600622" type="0"/>
  </PeakList1D>
  <PeakList1D>
    <PeakList1DHeader creator="Dawidek" date="2021-04-25T18:23:31" expNo="1" name="DK-102" owner="" procNo="1" source="C:/Users/dawid_000/Desktop/widma">
      <PeakPickDetails>F1=1.767528ppm, F2=1.761253ppm, MI=0.52cm, MAXI=0.58cm, PC=1.000
      </PeakPickDetails>
    </PeakList1DHeader>
  </PeakList1D>
  <PeakList1D>
    <PeakList1DHeader creator="Dawidek" date="2021-04-25T18:23:31" expNo="1" name="DK-102" owner="" procNo="1" source="C:/Users/dawid_000/Desktop/widma">
      <PeakPickDetails>F1=1.754978ppm, F2=1.729877ppm, MI=0.44cm, MAXI=0.68cm, PC=1.000
      </PeakPickDetails>
    </PeakList1DHeader>
    <Peak1D F1="1.741691" intensity="0.5414039" type="0"/>
  </PeakList1D>
  <PeakList1D>
    <PeakList1DHeader creator="Dawidek" date="2021-04-25T18:23:31" expNo="1" name="DK-102" owner="" procNo="1" source="C:/Users/dawid_000/Desktop/widma">
      <PeakPickDetails>F1=1.646207ppm, F2=1.549986ppm, MI=0.50cm, MAXI=0.85cm, PC=1.000
      </PeakPickDetails>
    </PeakList1DHeader>
    <Peak1D F1="1.619196" intensity="0.5352172" type="0"/>
    <Peak1D F1="1.586504" intensity="0.756381" type="0"/>
  </PeakList1D>
  <PeakList1D>
    <PeakList1DHeader creator="Dawidek" date="2021-04-25T18:23:31" expNo="1" name="DK-102" owner="" procNo="1" source="C:/Users/dawid_000/Desktop/widma">
      <PeakPickDetails>F1=1.487234ppm, F2=1.386830ppm, MI=0.28cm, MAXI=0.96cm, PC=1.000
      </PeakPickDetails>
    </PeakList1DHeader>
    <Peak1D F1="1.468556" intensity="0.3138814" type="0"/>
    <Peak1D F1="1.447416" intensity="0.3714025" type="0"/>
    <Peak1D F1="1.437614" intensity="0.7012733" type="0"/>
    <Peak1D F1="1.42834" intensity="0.3604842" type="0"/>
    <Peak1D F1="1.415339" intensity="0.4104285" type="0"/>
    <Peak1D F1="1.406318" intensity="0.5764294" type="0"/>
    <Peak1D F1="1.397125" intensity="0.3854605" type="0"/>
  </PeakList1D>
  <PeakList1D>
    <PeakList1DHeader creator="Dawidek" date="2021-04-25T18:23:31" expNo="1" name="DK-102" owner="" procNo="1" source="C:/Users/dawid_000/Desktop/widma">
      <PeakPickDetails>F1=1.368004ppm, F2=1.202756ppm, MI=0.55cm, MAXI=1.75cm, PC=1.000
      </PeakPickDetails>
    </PeakList1DHeader>
    <Peak1D F1="1.339779" intensity="1.543063" type="0"/>
    <Peak1D F1="1.332012" intensity="1.346831" type="0"/>
    <Peak1D F1="1.322504" intensity="1.346432" type="0"/>
    <Peak1D F1="1.316072" intensity="1.463739" type="0"/>
    <Peak1D F1="1.286279" intensity="0.5783855" type="0"/>
    <Peak1D F1="1.277734" intensity="0.6574169" type="0"/>
    <Peak1D F1="1.252523" intensity="0.8967112" type="0"/>
  </PeakList1D>
</PeakList>
