# Supplementary material for: Chiral Vicinal Diamines Derived from Mefloquine
Source: J Org Chem. 2021 Jul 27;86(15):10654–64. doi: 10.1021/acs.joc.1c01316 (PMC8389910; doi:10.1021/acs.joc.1c01316)
Supplement: Supplementary file 2 — jo1c01316_si_002.zip [file jo1c01316_si_002.zip › 12/1H/pdata/1/peakrng]

P    #regions in PPM
# 2021-04-25 18:23:47 +0200  Dawidek@dom
# low field   high field   mi   maxi
  8.454025737937304  8.390221770103816  0.882  2.576  # for region 1
  8.23496544837566  8.158400686975472  1.129  2.082  # for region 2
  7.988256772752834  7.969115582402788  3.529  4.975  # for region 3
  7.822366456385763  7.709646113213266  0.706  2.117  # for region 4
  4.784388007392506  4.604106720157426  1.306  2.364  # for region 5
  3.2450631702314388  3.0855835699850216  0.494  1.129  # for region 6
  2.898368387087054  2.888705808057874  1.129  1.235  # for region 7
  2.888705808057874  2.750650353074659  0.326  1.276  # for region 8
  2.658613383085849  2.4954569362875043  0.430  1.498  # for region 9
  2.0674470012871877  1.9763149381362402  1.647  3.818  # for region 10
  1.8051796613714302  1.7675281736487354  0.475  0.623  # for region 11
  1.7675281736487354  1.7612529256949527  0.519  0.579  # for region 12
  1.7549776777411703  1.7298766859260404  0.445  0.682  # for region 13
  1.6462067132089404  1.5499862445842756  0.504  0.846  # for region 14
  1.4872337650464507  1.3868297977859307  0.282  0.964  # for region 15
  1.3680040539245832  1.202755857808311  0.549  1.751  # for region 16
