# Supplementary material for: Chiral Vicinal Diamines Derived from Mefloquine
Source: J Org Chem. 2021 Jul 27;86(15):10654–64. doi: 10.1021/acs.joc.1c01316 (PMC8389910; doi:10.1021/acs.joc.1c01316)
Supplement: Supplementary file 2 — jo1c01316_si_002.zip [file jo1c01316_si_002.zip › 13/13.mol]

structure.mol
  ChemDraw05302112212D

 28 30  0  0  1  0  0  0  0  0999 V2000
   -1.7849    1.2361    0.0000 C   0  0  0  0  0  0  0  0  0  0  0  0
   -1.7849    0.4111    0.0000 C   0  0  0  0  0  0  0  0  0  0  0  0
   -1.0705   -0.0014    0.0000 C   0  0  0  0  0  0  0  0  0  0  0  0
   -0.3560    0.4111    0.0000 C   0  0  0  0  0  0  0  0  0  0  0  0
   -0.3560    1.2361    0.0000 C   0  0  0  0  0  0  0  0  0  0  0  0
   -1.0705    1.6486    0.0000 C   0  0  0  0  0  0  0  0  0  0  0  0
   -1.0705   -0.8264    0.0000 N   0  0  0  0  0  0  0  0  0  0  0  0
   -0.3560   -1.2389    0.0000 C   0  0  0  0  0  0  0  0  0  0  0  0
    0.3585   -0.8264    0.0000 C   0  0  0  0  0  0  0  0  0  0  0  0
    0.3585   -0.0014    0.0000 C   0  0  0  0  0  0  0  0  0  0  0  0
    1.0730    0.4111    0.0000 C   0  0  0  0  0  0  0  0  0  0  0  0
    1.0730    1.2361    0.0000 C   0  0  0  0  0  0  0  0  0  0  0  0
    1.7874    1.6486    0.0000 N   0  0  0  0  0  0  0  0  0  0  0  0
    1.7874    2.4736    0.0000 C   0  0  0  0  0  0  0  0  0  0  0  0
    1.0730    2.8861    0.0000 C   0  0  0  0  0  0  0  0  0  0  0  0
    0.3585    2.4736    0.0000 C   0  0  0  0  0  0  0  0  0  0  0  0
    0.3585    1.6486    0.0000 C   0  0  0  0  0  0  0  0  0  0  0  0
    1.7874   -0.0014    0.0000 N   0  0  0  0  0  0  0  0  0  0  0  0
    2.4994    0.4096    0.0000 N   0  3  0  0  0  0  0  0  0  0  0  0
    3.2114    0.8207    0.0000 N   0  5  0  0  0  0  0  0  0  0  0  0
   -0.3560   -2.0639    0.0000 C   0  0  0  0  0  0  0  0  0  0  0  0
    0.4661   -2.0639    0.0000 F   0  0  0  0  0  0  0  0  0  0  0  0
   -0.3560   -2.8861    0.0000 F   0  0  0  0  0  0  0  0  0  0  0  0
   -1.1781   -2.0639    0.0000 F   0  0  0  0  0  0  0  0  0  0  0  0
   -2.4994   -0.0014    0.0000 C   0  0  0  0  0  0  0  0  0  0  0  0
   -2.0883   -0.7134    0.0000 F   0  0  0  0  0  0  0  0  0  0  0  0
   -3.2114   -0.4125    0.0000 F   0  0  0  0  0  0  0  0  0  0  0  0
   -2.9105    0.7106    0.0000 F   0  0  0  0  0  0  0  0  0  0  0  0
 19 20  2  0      
 18 19  2  0      
 11 18  1  6      
  8 21  1  0      
 21 22  1  0      
 21 23  1  0      
 21 24  1  0      
  2 25  1  0      
 25 26  1  0      
 25 27  1  0      
 25 28  1  0      
  1  2  2  0      
  2  3  1  0      
  3  4  2  0      
  4  5  1  0      
  5  6  2  0      
  6  1  1  0      
  3  7  1  0      
  7  8  2  0      
  8  9  1  0      
  9 10  2  0      
 10  4  1  0      
 10 11  1  0      
 11 12  1  0      
 12 13  1  1      
 13 14  1  0      
 14 15  1  0      
 15 16  1  0      
 16 17  1  0      
 17 12  1  0      
M  CHG  2  19   1  20  -1
M  STY  1   1 SUP
M  SLB  1   1   1
M  SAL   1  3  18  19  20
M  SBL   1  1   3
M  SMT   1 N3
M  SBV   1   3   -0.7145    0.4125
M  STY  1   2 SUP
M  SLB  1   2   2
M  SAL   2  4  21  22  23  24
M  SBL   2  1   4
M  SMT   2 CF3
M  SBV   2   4    0.0000    0.8250
M  STY  1   3 SUP
M  SLB  1   3   3
M  SAL   3  4  25  26  27  28
M  SBL   3  1   8
M  SMT   3 CF3
M  SBV   3   8    0.7145    0.4125
M  END
